# Supplementary material for: Protein Identification for Stroke Progression via Mendelian Randomization in Million Veteran Program and UK Biobank
Source: Stroke. 2024 Jul 23;55(8):2045–54. doi: 10.1161/STROKEAHA.124.047103 (PMC11259242; doi:10.1161/STROKEAHA.124.047103)
Supplement: Supplementary file 1 [file str-55-2045-s001.xlsx]

## Sheet: Table S1
Table S1. Descriptive Statistics in MVP and UKB
Descriptive Statistics of MVP Population
	Total (N=658,238)	First AIS (N=86,237)	Subsequent AIS (N= 45,664)	Subsequent MACE (N= 51,517)
Age	65.10 (12.48)	69.27 (10.18)	69.28 (9.84)	69.58 (9.89)
BMI	29.77 (5.86)	29.47 (5.78)	29.45 (5.70)	29.46 (5.72)
LDLC	98.69 (36.45)	91.82 (36.03)	90.88 (35.90)	90.44 (35.86)
HARE Ancestry
Hispanic	52132	5289	2810	3121
Asian	8323	565	307	333
European	464647	62232	32312	36809
African	123024	17213	9734	10704
Other	10112	938	501	550
Sex
Female	58972	4803	2362	2547
Male	599186	81425	43296	48963
NULL	80	9	6	7
Ever Alcohol	262093	34587	17934	20325
Ever Smoke	205677	29576	15496	17626
Diabetes	174534	33777	18675	21467
Hypertension
No	118784	13310	6637	7379
Yes	384374	67329	36791	41703
NULL	154580	5598	2236	2435
Descriptive Statistics of UKB Population
	Total (N=335,421)	First AIS (N=7,185)	Subsequent AIS (not used)	Subsequent MACE (N= 1,298)
Age	56.9	61.8	NA	62.2
BMI	27.4	28.3	NA	28.2
LDLC	3.574	3.454	NA	3.564
Sex
Female	180701	2913	NA	526
Male	154720	4272	NA	772
NULL	NA	NA	NA	NA
Ever Alcohol	313524	6526	NA	1130
Ever Smoke	201925	4735	NA	855
Type 2 Diabetes	6344	451	NA	86
Hypertension	25497	1336	NA	248

## Sheet: Table S2
Table S2. GWAS results of AFR ancestries for the 2 SNPs associated with subsequent events.
GWAS	rsID	Nearest Gene	CHR:POS	Allele0	Allele1	FREQ	BETA	SE	OR	P
Subsequent AIS	rs13294166	LINC01492	9:106185546	C	A	0.034	0.418	0.077	1.52	3.77e-08
Subsequent MACE (SH corrected)	rs76472767	RNF220	1:45019440	T	A	0.068	-0.294	0.054	0.75	3.69e-08

## Sheet: Table S3
Table S3. Comparison of expected vs observed results
Published Incident GWAS(5) vs. Incident GWAS
nsnp	metric	datum	value	pdiff
91	Sign	Expected	91	NA
91	Sign	Observed	77.00	2.22e-30
91	P-value	Expected	91	NA
91	P-value	Observed	71.00	4.38e-29
Published Incident GWAS vs. Subsequent MACE GWAS
nsnp	metric	datum	value	pdiff
91	Sign	Expected	90.85	NA
91	Sign	Observed	80.00	6.05e-18
91	P-value	Expected	81.83	NA
91	P-value	Observed	33.00	3.32e-35
Published vs. UKBMVP Incidence
nsnp	metric	datum	value	pdiff
91	Sign	Expected	91	NA
91	Sign	Observed	77	0
91	P-value	Expected	91	NA
91	P-value	Observed	71	0
Published vs. UKBMVP Subsequent
nsnp	metric	datum	value	pdiff
91	Sign	Expected	90.8571	NA
91	Sign	Observed	80	6.04555e-18
91	P-value	Expected	81.8294	NA
91	P-value	Observed	33	3.32244e-35
Incidence vs. Subsequent Mace
nsnp	metric	datum	value	pdiff
7	Sign	Expected	4.82505	NA
7	Sign	Observed	2	0.0335128
7	P-value	Expected	1.96645	NA
7	P-value	Observed	1	0.681382
Incidence vs. Subsequent Mace SlopeHunter Corrected
nsnp	metric	datum	value	pdiff
7	Sign	Expected	4.80002	NA
7	Sign	Observed	2	0.0352055
7	P-value	Expected	1.86686	NA
7	P-value	Observed	1	0.392999

## Sheet: Table S4
Table S4. Full results for all proteins tested with MR
exposure	SNP	outcome	method	nsnp	b	or	se	pval_adjusted
DNMBP	10:101452711	Subsequent MACE	Wald ratio	1	0.0179154	1.01808	0.113315	0.98727
DNMBP	10:101452711	Subsequent AIS	Wald ratio	1	-0.0369505	0.963724	0.11533	0.994138
DNMBP	10:101452711	9:106185546	Wald ratio	1	0.046804	1.04792	0.117346	0.989644
DNMBP	10:101452711	Subsequent AIS SlopeHunter Adjusted	Wald ratio	1	0.00739011	1.00742	0.117794	0.990075
DNMBP	10:101452711	Incidence AIS	Wald ratio	1	-0.0371745	0.963508	0.0515068	0.859391
KAZALD1	10:102824292	Subsequent MACE	Wald ratio	1	0.00556503	1.00558	0.0184712	0.98727
KAZALD1	10:102824292	Subsequent AIS	Wald ratio	1	0.0172871	1.01744	0.0186488	0.994138
KAZALD1	10:102824292	Subsequent MACE SlopeHunter Adjusted	Wald ratio	1	0.00509141	1.0051	0.0190632	0.994231
KAZALD1	10:102824292	Subsequent AIS SlopeHunter Adjusted	Wald ratio	1	0.00201288	1.00201	0.019004	0.986686
KAZALD1	10:102824292	Incidence AIS	Wald ratio	1	-0.000355215	0.999645	0.00882116	0.990755
IDI2	10:1065710	Subsequent MACE	Wald ratio	1	-0.0105963	0.98946	0.0321201	0.98727
IDI2	10:1065710	Subsequent AIS	Wald ratio	1	-0.0117553	0.988314	0.0324512	0.994138
IDI2	10:1065710	Subsequent MACE SlopeHunter Adjusted	Wald ratio	1	0.0168879	1.01703	0.0336102	0.989644
IDI2	10:1065710	Subsequent AIS SlopeHunter Adjusted	Wald ratio	1	-0.00496702	0.995045	0.0331135	0.986686
IDI2	10:1065710	Incidence AIS	Wald ratio	1	0.00132454	1.00133	0.021027	0.990755
GFRA1	10:118001771	Subsequent MACE	Wald ratio	1	0.0363503	1.03702	0.0504319	0.967468
GFRA1	10:118001771	Subsequent AIS	Wald ratio	1	0.0684434	1.07084	0.0507594	0.994138
GFRA1	10:118001771	Subsequent MACE SlopeHunter Adjusted	Wald ratio	1	0.00392976	1.00394	0.0523968	0.994247
GFRA1	10:118001771	Subsequent AIS SlopeHunter Adjusted	Wald ratio	1	0.032748	1.03329	0.0520693	0.986686
GFRA1	10:118001771	Incidence AIS	Wald ratio	1	-0.0065496	0.993472	0.0258709	0.977315
PNLIPRP2	10:118397884	Subsequent MACE	Wald ratio	1	0.0109013	1.01096	0.00886281	0.96198
PNLIPRP2	10:118397884	Subsequent AIS	Wald ratio	1	0.00611534	1.00613	0.00886281	0.994138
PNLIPRP2	10:118397884	Subsequent MACE SlopeHunter Adjusted	Wald ratio	1	-0.00797653	0.992055	0.00921733	0.989644
PNLIPRP2	10:118397884	Subsequent AIS SlopeHunter Adjusted	Wald ratio	1	-0.00310198	0.996903	0.00904007	0.986686
PRDX3	10:120956728	Subsequent MACE	Wald ratio	1	0.0602427	1.06209	0.158137	0.98727
PRDX3	10:120956728	Subsequent AIS	Wald ratio	1	0.0948822	1.09953	0.159643	0.994138
PRDX3	10:120956728	Subsequent MACE SlopeHunter Adjusted	Wald ratio	1	0.0210849	1.02131	0.165667	0.994247
PRDX3	10:120956728	Subsequent AIS SlopeHunter Adjusted	Wald ratio	1	0.0948822	1.09953	0.164161	0.986686
GRK5	10:121010256	Subsequent MACE	Wald ratio	1	-0.0416407	0.959214	0.0461023	0.967468
GRK5	10:121010256	Subsequent AIS	Wald ratio	1	-0.00718799	0.992838	0.0470937	0.994138
GRK5	10:121010256	Subsequent MACE SlopeHunter Adjusted	Wald ratio	1	-0.00470937	0.995302	0.0480851	0.994247
GRK5	10:121010256	Subsequent AIS SlopeHunter Adjusted	Wald ratio	1	-0.0399057	0.96088	0.0488287	0.986686
GRK5	10:121010256	Incidence AIS	Wald ratio	1	-0.16458	0.84825	0.0257776	5.18923e-08
BAG3	10:121429394	Subsequent MACE	Wald ratio	1	0.0593345	1.06113	0.215448	0.98727
BAG3	10:121429394	Subsequent AIS	Wald ratio	1	0.0967787	1.10162	0.218904	0.994138
BAG3	10:121429394	Subsequent MACE SlopeHunter Adjusted	Wald ratio	1	0.225241	1.25262	0.222937	0.989644
BAG3	10:121429394	Subsequent AIS SlopeHunter Adjusted	Wald ratio	1	0.0950505	1.09971	0.223513	0.986686
BAG3	10:121429394	Incidence AIS	Wald ratio	1	-0.0933223	0.9109	0.10542	0.840794
NUDT5	10:12244079	Subsequent MACE	Wald ratio	1	-0.0541213	0.947317	0.188604	0.98727
NUDT5	10:12244079	Subsequent AIS	Wald ratio	1	0.00984023	1.00989	0.190244	0.995094
NUDT5	10:12244079	Subsequent MACE SlopeHunter Adjusted	Wald ratio	1	-0.0836419	0.919761	0.196805	0.989644
NUDT5	10:12244079	Subsequent AIS SlopeHunter Adjusted	Wald ratio	1	-0.139403	0.869877	0.196805	0.986686
NUDT5	10:12244079	Incidence AIS	Wald ratio	1	-0.0721617	0.93038	0.088562	0.855533
FGFR2	10:123311698	Subsequent MACE	Wald ratio	1	0.0770598	1.08011	0.0910707	0.967468
FGFR2	10:123311698	Subsequent AIS	Wald ratio	1	0.0507894	1.0521	0.0910707	0.994138
FGFR2	10:123311698	Subsequent MACE SlopeHunter Adjusted	Wald ratio	1	0.0175136	1.01767	0.0945734	0.994247
FGFR2	10:123311698	Subsequent AIS SlopeHunter Adjusted	Wald ratio	1	0.00350272	1.00351	0.0928221	0.994791
LHPP	10:126158951	Subsequent MACE	Wald ratio	1	-0.0128083	0.987273	0.0314779	0.98727
LHPP	10:126158951	Subsequent AIS	Wald ratio	1	-0.0188868	0.98129	0.0310438	0.994138
LHPP	10:126158951	Subsequent MACE SlopeHunter Adjusted	Wald ratio	1	-0.0362539	0.964395	0.0325634	0.989644
LHPP	10:126158951	Subsequent AIS SlopeHunter Adjusted	Wald ratio	1	-0.043852	0.957096	0.0319121	0.986686
MGMT	10:131445731	Subsequent MACE	Wald ratio	1	-0.00072767	0.999273	0.0254684	0.993639
MGMT	10:131445731	Subsequent AIS	Wald ratio	1	-0.00509369	0.994919	0.0254684	0.994138
MGMT	10:131445731	Subsequent MACE SlopeHunter Adjusted	Wald ratio	1	-0.016979	0.983164	0.0264387	0.989644
MGMT	10:131445731	Subsequent AIS SlopeHunter Adjusted	Wald ratio	1	-0.00218301	0.997819	0.0259536	0.987839
MGMT	10:131445731	Incidence AIS	Wald ratio	1	-0.00121278	0.998788	0.0150385	0.990755
ADAM8	10:135082810	Subsequent MACE	Wald ratio	1	0.000999974	1.001	0.022428	0.993639
ADAM8	10:135082810	Subsequent AIS	Wald ratio	1	0.0149996	1.01511	0.0225708	0.994138
ADAM8	10:135082810	Subsequent MACE SlopeHunter Adjusted	Wald ratio	1	-0.0271422	0.973223	0.0232851	0.989644
ADAM8	10:135082810	Subsequent AIS SlopeHunter Adjusted	Wald ratio	1	-0.0132854	0.986802	0.0229994	0.986686
ADAM8	10:135082810	Incidence AIS	Wald ratio	1	-0.00571414	0.994302	0.0132854	0.924172
CDNF	10:14862082	Subsequent MACE	Wald ratio	1	0.00151514	1.00152	0.0309266	0.993639
CDNF	10:14862082	Subsequent AIS	Wald ratio	1	-0.00757569	0.992453	0.0313723	0.994138
CDNF	10:14862082	Subsequent MACE SlopeHunter Adjusted	Wald ratio	1	0.0199642	1.02016	0.0319961	0.989644
CDNF	10:14862082	Subsequent AIS SlopeHunter Adjusted	Wald ratio	1	-0.0027629	0.997241	0.0319961	0.987839
PRTFDC1	10:25241502	Subsequent MACE	Wald ratio	1	0.0400252	1.04084	0.0694005	0.967468
PRTFDC1	10:25241502	Subsequent AIS	Wald ratio	1	0.014161	1.01426	0.0723263	0.994138
PRTFDC1	10:25241502	Subsequent MACE SlopeHunter Adjusted	Wald ratio	1	0.0360461	1.0367	0.0718582	0.989644
PRTFDC1	10:25241502	Subsequent AIS SlopeHunter Adjusted	Wald ratio	1	0.0401423	1.04096	0.0736137	0.986686
NRP1	10:33483308	Subsequent MACE	Wald ratio	1	-0.0202325	0.979971	0.0348264	0.967468
NRP1	10:33483308	Subsequent AIS	Wald ratio	1	0.0112771	1.01134	0.0348264	0.994138
NRP1	10:33483308	Subsequent MACE SlopeHunter Adjusted	Wald ratio	1	-0.0152573	0.984859	0.0364849	0.989644
NRP1	10:33483308	Subsequent AIS SlopeHunter Adjusted	Wald ratio	1	0.0109455	1.01101	0.0361532	0.986686
RET	10:43352894	Subsequent MACE	Wald ratio	1	-0.0246449	0.975656	0.0278102	0.967468
RET	10:43352894	Subsequent AIS	Wald ratio	1	-0.0278102	0.972573	0.0280363	0.994138
RET	10:43352894	Subsequent MACE SlopeHunter Adjusted	Wald ratio	1	-0.0246449	0.975656	0.0289407	0.989644
RET	10:43352894	Subsequent AIS SlopeHunter Adjusted	Wald ratio	1	-0.0334627	0.967091	0.0287146	0.986686
RET	10:43352894	Incidence AIS	Wald ratio	1	-0.00474809	0.995263	0.0144704	0.958679
CXCL12	10:44883165	Subsequent MACE	Wald ratio	1	-0.0165896	0.983547	0.054953	0.98727
CXCL12	10:44883165	Subsequent AIS	Wald ratio	1	-0.0357713	0.964861	0.054953	0.994138
CXCL12	10:44883165	Subsequent MACE SlopeHunter Adjusted	Wald ratio	1	0.041474	1.04235	0.0570267	0.989644
CXCL12	10:44883165	Subsequent AIS SlopeHunter Adjusted	Wald ratio	1	-0.0502872	0.950956	0.0565083	0.986686
CXCL12	10:44883165	Incidence AIS	Wald ratio	1	0.037845	1.03857	0.037845	0.829678
MSMB	10:51549496	Subsequent MACE	Wald ratio	1	0.0265955	1.02695	0.0108751	0.752136
MSMB	10:51549496	Subsequent AIS	Wald ratio	1	0.0231499	1.02342	0.0108751	0.80471
MSMB	10:51549496	Subsequent MACE SlopeHunter Adjusted	Wald ratio	1	0.0107674	1.01083	0.0113058	0.989644
MSMB	10:51549496	Subsequent AIS SlopeHunter Adjusted	Wald ratio	1	0.0230422	1.02331	0.0110904	0.925373
ASAH2	10:51992580	Subsequent MACE	Wald ratio	1	0.00509038	1.0051	0.0187617	0.98727
ASAH2	10:51992580	Subsequent AIS	Wald ratio	1	-0.00392687	0.996081	0.0189071	0.994138
ASAH2	10:51992580	Subsequent MACE SlopeHunter Adjusted	Wald ratio	1	0.0110534	1.01111	0.0196343	0.989644
ASAH2	10:51992580	Subsequent AIS SlopeHunter Adjusted	Wald ratio	1	-0.00218159	0.997821	0.0193435	0.986686
ASAH2	10:51992580	Incidence AIS	Wald ratio	1	-0.00770829	0.992321	0.0107625	0.859391
AKR1C4	10:5261159	Subsequent MACE	Wald ratio	1	0.1465	1.15777	0.196813	0.967468
AKR1C4	10:5261159	Subsequent AIS	Wald ratio	1	0.359591	1.43274	0.198293	0.951008
AKR1C4	10:5261159	Subsequent MACE SlopeHunter Adjusted	Wald ratio	1	0.14502	1.15606	0.204212	0.989644
AKR1C4	10:5261159	Subsequent AIS SlopeHunter Adjusted	Wald ratio	1	0.232328	1.26153	0.202732	0.986686
AKR1C4	10:5261159	Incidence AIS	Wald ratio	1	-0.177576	0.837298	0.108025	0.614362
DKK1	10:54119880	Subsequent MACE	Wald ratio	1	0.0269989	1.02737	0.106067	0.98727
DKK1	10:54119880	Subsequent AIS	Wald ratio	1	-0.00482123	0.99519	0.107031	0.995094
DKK1	10:54119880	Subsequent MACE SlopeHunter Adjusted	Wald ratio	1	0.00482123	1.00483	0.109924	0.994247
DKK1	10:54119880	Subsequent AIS SlopeHunter Adjusted	Wald ratio	1	-0.0106067	0.989449	0.10896	0.986686
IL15RA	10:5997820	Subsequent MACE	Wald ratio	1	0.0546707	1.05619	0.0422631	0.96198
IL15RA	10:5997820	Subsequent AIS	Wald ratio	1	0.0690169	1.07145	0.0426509	0.977017
IL15RA	10:5997820	Subsequent MACE SlopeHunter Adjusted	Wald ratio	1	0.0329575	1.03351	0.0442018	0.989644
IL15RA	10:5997820	Subsequent AIS SlopeHunter Adjusted	Wald ratio	1	0.0546707	1.05619	0.0434263	0.986686
IL15RA	10:5997820	Incidence AIS	Wald ratio	1	0.0166726	1.01681	0.0228764	0.859391
IL2RA	10:6095928	Subsequent MACE	Wald ratio	1	0.00846143	1.0085	0.0190382	0.98727
IL2RA	10:6095928	Subsequent AIS	Wald ratio	1	0.00634607	1.00637	0.0190382	0.994138
IL2RA	10:6095928	Subsequent MACE SlopeHunter Adjusted	Wald ratio	1	0.00867296	1.00871	0.0197786	0.989644
IL2RA	10:6095928	Subsequent AIS SlopeHunter Adjusted	Wald ratio	1	0.010471	1.01053	0.019567	0.986686
IL2RA	10:6095928	Incidence AIS	Wald ratio	1	-0.00676914	0.993254	0.0123748	0.9049
PBLD	10:70038894	Subsequent MACE	Wald ratio	1	0.0344789	1.03508	0.0195032	0.862776
PBLD	10:70038894	Subsequent AIS	Wald ratio	1	0.0426632	1.04359	0.0195032	0.782617
PBLD	10:70038894	Subsequent MACE SlopeHunter Adjusted	Wald ratio	1	0.00801024	1.00804	0.0203739	0.989644
PBLD	10:70038894	Subsequent AIS SlopeHunter Adjusted	Wald ratio	1	0.0367426	1.03743	0.0200256	0.979562
PBLD	10:70038894	Incidence AIS	Wald ratio	1	0.00818437	1.00822	0.0153239	0.9049
VSIR	10:73528898	Subsequent MACE	Wald ratio	1	0.0135929	1.01369	0.0364013	0.98727
VSIR	10:73528898	Subsequent AIS	Wald ratio	1	-0.0182006	0.981964	0.0366316	0.994138
VSIR	10:73528898	Subsequent MACE SlopeHunter Adjusted	Wald ratio	1	0.0158967	1.01602	0.0375532	0.989644
VSIR	10:73528898	Subsequent AIS SlopeHunter Adjusted	Wald ratio	1	-0.0133625	0.986726	0.0375532	0.986686
VSIR	10:73528898	Incidence AIS	Wald ratio	1	-0.0274161	0.972956	0.0156664	0.614362
PLAU	10:75672059	Subsequent MACE	Wald ratio	1	0.106842	1.11276	0.0801315	0.96198
PLAU	10:75672059	Subsequent AIS	Wald ratio	1	0.143432	1.15423	0.0787899	0.951008
PLAU	10:75672059	Subsequent MACE SlopeHunter Adjusted	Wald ratio	1	0.0151238	1.01524	0.0834246	0.994247
PLAU	10:75672059	Subsequent AIS SlopeHunter Adjusted	Wald ratio	1	0.146359	1.15761	0.0809853	0.979562
SFTPA1	10:81317045	Subsequent MACE	Wald ratio	1	-0.0155391	0.984581	0.0420263	0.98727
SFTPA1	10:81317045	Subsequent AIS	Wald ratio	1	0.00176581	1.00177	0.0420263	0.995094
SFTPA1	10:81317045	Subsequent MACE SlopeHunter Adjusted	Wald ratio	1	0.0233087	1.02358	0.0437921	0.989644
SFTPA1	10:81317045	Subsequent AIS SlopeHunter Adjusted	Wald ratio	1	0.000706324	1.00071	0.0430858	0.998251
SFTPA1	10:81317045	Incidence AIS	Wald ratio	1	0.030372	1.03084	0.0289593	0.815342
SFTPA2	10:81318663	Subsequent MACE	Wald ratio	1	0.0220425	1.02229	0.0148733	0.940966
SFTPA2	10:81318663	Subsequent AIS	Wald ratio	1	0.0296397	1.03008	0.0148733	0.853723
SFTPA2	10:81318663	Subsequent MACE SlopeHunter Adjusted	Wald ratio	1	0.00181904	1.00182	0.0155154	0.994247
SFTPA2	10:81318663	Subsequent AIS SlopeHunter Adjusted	Wald ratio	1	0.0310307	1.03152	0.0153014	0.943627
SFTPD	10:81706324	Subsequent MACE	Wald ratio	1	-0.0164838	0.983651	0.0131605	0.96198
SFTPD	10:81706324	Subsequent AIS	Wald ratio	1	-0.0159521	0.984174	0.0131605	0.994138
SFTPD	10:81706324	Subsequent MACE SlopeHunter Adjusted	Wald ratio	1	-0.0249916	0.975318	0.0136922	0.989644
SFTPD	10:81706324	Subsequent AIS SlopeHunter Adjusted	Wald ratio	1	-0.0118311	0.988239	0.0135593	0.986686
ANXA11	10:81919800	Subsequent MACE	Wald ratio	1	0.279137	1.32199	0.151447	0.862776
ANXA11	10:81919800	Subsequent AIS	Wald ratio	1	0.182627	1.20037	0.151447	0.994138
ANXA11	10:81919800	Subsequent MACE SlopeHunter Adjusted	Wald ratio	1	0.429099	1.53587	0.157386	0.826006
ANXA11	10:81919800	Subsequent AIS SlopeHunter Adjusted	Wald ratio	1	0.0935406	1.09806	0.155901	0.986686
ANXA11	10:81919800	Incidence AIS	Wald ratio	1	-0.282107	0.754193	0.0905711	0.111895
CDHR1	10:85954220	Subsequent MACE	Wald ratio	1	0.00929804	1.00934	0.0460474	0.98727
CDHR1	10:85954220	Subsequent AIS	Wald ratio	1	-0.0447192	0.956266	0.0460474	0.994138
CDHR1	10:85954220	Subsequent MACE SlopeHunter Adjusted	Wald ratio	1	0.0478185	1.04898	0.0478185	0.989644
CDHR1	10:85954220	Subsequent AIS SlopeHunter Adjusted	Wald ratio	1	-0.00664146	0.993381	0.046933	0.986686
SNCG	10:88724619	Subsequent MACE	Wald ratio	1	0.0103844	1.01044	0.0113284	0.967468
SNCG	10:88724619	Subsequent AIS	Wald ratio	1	0.00726909	1.0073	0.0114229	0.994138
SNCG	10:88724619	Subsequent MACE SlopeHunter Adjusted	Wald ratio	1	0.0175591	1.01771	0.0118949	0.989644
SNCG	10:88724619	Subsequent AIS SlopeHunter Adjusted	Wald ratio	1	0.000849634	1.00085	0.0118005	0.990075
SNCG	10:88724619	Incidence AIS	Wald ratio	1	-0.0026433	0.99736	0.00641945	0.925741
ACTA2	10:90753549	Subsequent MACE	Wald ratio	1	0	1	0.170944	1
ACTA2	10:90753549	Subsequent AIS	Wald ratio	1	-0.0345176	0.966071	0.169301	0.994138
ACTA2	10:90753549	Subsequent MACE SlopeHunter Adjusted	Wald ratio	1	-0.0591731	0.942544	0.177519	0.989644
ACTA2	10:90753549	Subsequent AIS SlopeHunter Adjusted	Wald ratio	1	-0.128208	0.87967	0.172588	0.986686
PIK3AP1	10:98469114	Subsequent MACE	Wald ratio	1	-0.00486093	0.995151	0.0605407	0.990552
PIK3AP1	10:98469114	Subsequent AIS	Wald ratio	1	-0.027398	0.972974	0.0614245	0.994138
PIK3AP1	10:98469114	Subsequent MACE SlopeHunter Adjusted	Wald ratio	1	0.031817	1.03233	0.0631921	0.989644
PIK3AP1	10:98469114	Subsequent AIS SlopeHunter Adjusted	Wald ratio	1	-0.0419808	0.958888	0.0631921	0.986686
PIK3AP1	10:98469114	Incidence AIS	Wald ratio	1	0.0331427	1.0337	0.0282818	0.79606
CRTAC1	10:99625319	Subsequent MACE	Wald ratio	1	-0.0119527	0.988118	0.0170196	0.967468
CRTAC1	10:99625319	Subsequent AIS	Wald ratio	1	-0.0239054	0.976378	0.0171495	0.994138
CRTAC1	10:99625319	Subsequent MACE SlopeHunter Adjusted	Wald ratio	1	-0.00805509	0.991977	0.0175393	0.989644
CRTAC1	10:99625319	Subsequent AIS SlopeHunter Adjusted	Wald ratio	1	-0.0259841	0.974351	0.0174094	0.979562
CRTAC1	10:99625319	Incidence AIS	Wald ratio	1	0.0172795	1.01743	0.0113031	0.618856
MMP7	11:102401633	Subsequent MACE	Wald ratio	1	0.0709913	1.07357	0.0365448	0.809205
MMP7	11:102401633	Subsequent AIS	Wald ratio	1	0.070117	1.07263	0.0365448	0.919489
MMP7	11:102401633	Subsequent MACE SlopeHunter Adjusted	Wald ratio	1	0.0230809	1.02335	0.0379436	0.989644
MMP7	11:102401633	Subsequent AIS SlopeHunter Adjusted	Wald ratio	1	0.0646965	1.06684	0.0374191	0.979562
MMP7	11:102401633	Incidence AIS	Wald ratio	1	0.00699422	1.00702	0.0279769	0.977315
MMP8	11:102584135	Subsequent MACE	Wald ratio	1	-0.0766722	0.926193	0.0275603	0.624934
MMP8	11:102584135	Subsequent AIS	Wald ratio	1	-0.0694617	0.932896	0.0277206	0.696536
MMP8	11:102584135	Subsequent MACE SlopeHunter Adjusted	Wald ratio	1	-0.0563225	0.945234	0.0285218	0.989644
MMP8	11:102584135	Subsequent AIS SlopeHunter Adjusted	Wald ratio	1	-0.0698623	0.932522	0.0283615	0.785877
MMP8	11:102584135	Incidence AIS	Wald ratio	1	0.00168246	1.00168	0.0180264	0.990755
MMP10	11:102650424	Subsequent MACE	Wald ratio	1	0.0372819	1.03799	0.0375338	0.967468
MMP10	11:102650424	Subsequent AIS	Wald ratio	1	0.0523962	1.05379	0.0377858	0.994138
MMP10	11:102650424	Subsequent MACE SlopeHunter Adjusted	Wald ratio	1	0.0496253	1.05088	0.0387934	0.989644
MMP10	11:102650424	Subsequent AIS SlopeHunter Adjusted	Wald ratio	1	0.0783425	1.08149	0.0387934	0.943627
MMP10	11:102650424	Incidence AIS	Wald ratio	1	-0.00654953	0.993472	0.0224195	0.967582
MMP1	11:102697731	Subsequent MACE	Wald ratio	1	-0.00827301	0.991761	0.0226419	0.98727
MMP1	11:102697731	Subsequent AIS	Wald ratio	1	-0.0106678	0.989389	0.0226419	0.994138
MMP1	11:102697731	Subsequent MACE SlopeHunter Adjusted	Wald ratio	1	-0.0256899	0.974637	0.0235128	0.989644
MMP1	11:102697731	Subsequent AIS SlopeHunter Adjusted	Wald ratio	1	-0.026343	0.974001	0.0230773	0.986686
MMP12	11:102748695	Subsequent MACE	Wald ratio	1	-0.0275229	0.972852	0.0216156	0.96198
MMP12	11:102748695	Subsequent AIS	Wald ratio	1	-0.0237637	0.976516	0.0218841	0.994138
MMP12	11:102748695	Subsequent MACE SlopeHunter Adjusted	Wald ratio	1	-0.00751846	0.99251	0.0228239	0.989644
MMP12	11:102748695	Subsequent AIS SlopeHunter Adjusted	Wald ratio	1	-0.0487358	0.952433	0.0233609	0.925373
MMP12	11:102748695	Incidence AIS	Wald ratio	1	-0.0581338	0.943524	0.0116805	0.000130008
LAYN	11:111431614	Subsequent MACE	Wald ratio	1	-0.0164682	0.983667	0.0270181	0.967468
LAYN	11:111431614	Subsequent AIS	Wald ratio	1	-0.0169828	0.983161	0.0272754	0.994138
LAYN	11:111431614	Subsequent MACE SlopeHunter Adjusted	Wald ratio	1	0.0151816	1.0153	0.0280474	0.989644
LAYN	11:111431614	Subsequent AIS SlopeHunter Adjusted	Wald ratio	1	-0.00205852	0.997944	0.0277901	0.989621
LAYN	11:111431614	Incidence AIS	Wald ratio	1	-0.0118365	0.988233	0.0162109	0.859391
PTS	11:112076587	Subsequent MACE	Wald ratio	1	-0.0785636	0.924443	0.0526588	0.940966
PTS	11:112076587	Subsequent AIS	Wald ratio	1	-0.0781389	0.924836	0.0530835	0.994138
PTS	11:112076587	Subsequent MACE SlopeHunter Adjusted	Wald ratio	1	-0.0390695	0.961684	0.0547822	0.989644
PTS	11:112076587	Subsequent AIS SlopeHunter Adjusted	Wald ratio	1	-0.0305761	0.969887	0.0543575	0.986686
IL18	11:112085316	Subsequent MACE	Wald ratio	1	0.0290564	1.02948	0.0341839	0.967468
IL18	11:112085316	Subsequent AIS	Wald ratio	1	0.0393115	1.04009	0.0345258	0.994138
IL18	11:112085316	Subsequent MACE SlopeHunter Adjusted	Wald ratio	1	0.0666587	1.06893	0.0355513	0.989644
IL18	11:112085316	Subsequent AIS SlopeHunter Adjusted	Wald ratio	1	0.0403371	1.04116	0.0352095	0.986686
NCAM1	11:112975934	Subsequent MACE	Wald ratio	1	0.0146763	1.01478	0.0388312	0.98727
NCAM1	11:112975934	Subsequent AIS	Wald ratio	1	0.00886696	1.00891	0.0388312	0.994138
NCAM1	11:112975934	Subsequent MACE SlopeHunter Adjusted	Wald ratio	1	-0.02018	0.980022	0.0403599	0.989644
NCAM1	11:112975934	Subsequent AIS SlopeHunter Adjusted	Wald ratio	1	-0.00917271	0.990869	0.0397484	0.986686
NCAM1	11:112975934	Incidence AIS	Wald ratio	1	-0.012536	0.987542	0.0183454	0.860563
TMPRSS5	11:113561421	Subsequent MACE	Wald ratio	1	0.000255765	1.00026	0.0143229	0.993639
TMPRSS5	11:113561421	Subsequent AIS	Wald ratio	1	0.00268554	1.00269	0.0143229	0.994138
TMPRSS5	11:113561421	Subsequent MACE SlopeHunter Adjusted	Wald ratio	1	0.0125325	1.01261	0.0148344	0.989644
TMPRSS5	11:113561421	Subsequent AIS SlopeHunter Adjusted	Wald ratio	1	0.0029413	1.00295	0.0147065	0.986686
TMPRSS5	11:113561421	Incidence AIS	Wald ratio	1	0.0191824	1.01937	0.00741719	0.310088
ZBTB16	11:113953622	Subsequent MACE	Wald ratio	1	-0.0375682	0.963129	0.0443774	0.967468
ZBTB16	11:113953622	Subsequent AIS	Wald ratio	1	-0.050717	0.950548	0.0459036	0.994138
ZBTB16	11:113953622	Subsequent MACE SlopeHunter Adjusted	Wald ratio	1	-0.0297023	0.970734	0.0459036	0.989644
ZBTB16	11:113953622	Subsequent AIS SlopeHunter Adjusted	Wald ratio	1	-0.0756059	0.927182	0.0467254	0.979562
ZBTB16	11:113953622	Incidence AIS	Wald ratio	1	0.0169057	1.01705	0.0234801	0.859391
IL10RA	11:117864063	Subsequent MACE	Wald ratio	1	0.0253857	1.02571	0.0772148	0.98727
IL10RA	11:117864063	Subsequent AIS	Wald ratio	1	0.015866	1.01599	0.0777436	0.994138
IL10RA	11:117864063	Subsequent MACE SlopeHunter Adjusted	Wald ratio	1	0.0713972	1.07401	0.0798591	0.989644
IL10RA	11:117864063	Subsequent AIS SlopeHunter Adjusted	Wald ratio	1	0.035963	1.03662	0.0793302	0.986686
IL10RA	11:117864063	Incidence AIS	Wald ratio	1	0.00211547	1.00212	0.05606	0.990755
HYOU1	11:118928253	Subsequent MACE	Wald ratio	1	-0.111425	0.894558	0.0573514	0.809205
HYOU1	11:118928253	Subsequent AIS	Wald ratio	1	-0.126719	0.880981	0.0584438	0.797686
HYOU1	11:118928253	Subsequent MACE SlopeHunter Adjusted	Wald ratio	1	-0.00928546	0.990758	0.0600824	0.994247
HYOU1	11:118928253	Subsequent AIS SlopeHunter Adjusted	Wald ratio	1	-0.0688216	0.933493	0.0595362	0.986686
HYOU1	11:118928253	Incidence AIS	Wald ratio	1	0.0120165	1.01209	0.0316798	0.943442
HMBS	11:118945502	Subsequent MACE	Wald ratio	1	0.168703	1.18377	0.10101	0.886095
HMBS	11:118945502	Subsequent AIS	Wald ratio	1	0.18166	1.19921	0.103126	0.952478
HMBS	11:118945502	Subsequent MACE SlopeHunter Adjusted	Wald ratio	1	0.065313	1.06749	0.104712	0.989644
HMBS	11:118945502	Subsequent AIS SlopeHunter Adjusted	Wald ratio	1	0.164208	1.17846	0.105241	0.979562
HMBS	11:118945502	Incidence AIS	Wald ratio	1	0.0372839	1.03799	0.0605533	0.895316
C2CD2L	11:118964330	Subsequent MACE	Wald ratio	1	-0.0035387	0.996468	0.198167	0.993639
C2CD2L	11:118964330	Subsequent AIS	Wald ratio	1	-0.0247709	0.975533	0.199936	0.994138
C2CD2L	11:118964330	Subsequent MACE SlopeHunter Adjusted	Wald ratio	1	-0.127393	0.880388	0.207014	0.989644
C2CD2L	11:118964330	Subsequent AIS SlopeHunter Adjusted	Wald ratio	1	-0.18932	0.827521	0.205244	0.986686
C2CD2L	11:118964330	Incidence AIS	Wald ratio	1	0.0566191	1.05825	0.0973141	0.895585
MCAM	11:119185677	Subsequent MACE	Wald ratio	1	0.00776124	1.00779	0.0789059	0.990552
MCAM	11:119185677	Subsequent AIS	Wald ratio	1	-0.0291046	0.971315	0.0798761	0.994138
MCAM	11:119185677	Subsequent MACE SlopeHunter Adjusted	Wald ratio	1	0.050448	1.05174	0.0818164	0.989644
MCAM	11:119185677	Subsequent AIS SlopeHunter Adjusted	Wald ratio	1	-0.0669407	0.935251	0.0818164	0.986686
MCAM	11:119185677	Incidence AIS	Wald ratio	1	-0.0769656	0.925922	0.0598262	0.733644
THY1	11:119293913	Subsequent MACE	Wald ratio	1	0.0107683	1.01083	0.0452081	0.98727
THY1	11:119293913	Subsequent AIS	Wald ratio	1	0.0234859	1.02376	0.0469719	0.994138
THY1	11:119293913	Subsequent MACE SlopeHunter Adjusted	Wald ratio	1	0.0304482	1.03092	0.0467862	0.989644
THY1	11:119293913	Subsequent AIS SlopeHunter Adjusted	Wald ratio	1	-0.00603394	0.993984	0.0479002	0.986686
THY1	11:119293913	Incidence AIS	Wald ratio	1	0.0511492	1.05248	0.0240429	0.496359
DKK3	11:12038874	Subsequent MACE	Wald ratio	1	-0.00353363	0.996473	0.0334335	0.990552
DKK3	11:12038874	Subsequent AIS	Wald ratio	1	0.0263663	1.02672	0.0339772	0.994138
DKK3	11:12038874	Subsequent MACE SlopeHunter Adjusted	Wald ratio	1	-0.00896998	0.99107	0.0347926	0.994247
DKK3	11:12038874	Subsequent AIS SlopeHunter Adjusted	Wald ratio	1	0.0358799	1.03653	0.0345208	0.986686
DKK3	11:12038874	Incidence AIS	Wald ratio	1	0.01794	1.0181	0.0160372	0.796428
CRTAM	11:122714782	Subsequent MACE	Wald ratio	1	-0.0108944	0.989165	0.0330036	0.98727
CRTAM	11:122714782	Subsequent AIS	Wald ratio	1	-0.0192254	0.980958	0.0330036	0.994138
CRTAM	11:122714782	Subsequent MACE SlopeHunter Adjusted	Wald ratio	1	-0.010574	0.989482	0.0342853	0.989644
CRTAM	11:122714782	Subsequent AIS SlopeHunter Adjusted	Wald ratio	1	-0.0140986	0.986	0.0336445	0.986686
CRTAM	11:122714782	Incidence AIS	Wald ratio	1	0.00320423	1.00321	0.0173029	0.988873
SIAE	11:124530664	Subsequent MACE	Wald ratio	1	-0.0492642	0.95193	0.0533696	0.967468
SIAE	11:124530664	Subsequent AIS	Wald ratio	1	-0.057703	0.94393	0.0535977	0.994138
SIAE	11:124530664	Subsequent MACE SlopeHunter Adjusted	Wald ratio	1	0.0253163	1.02564	0.0554223	0.989644
SIAE	11:124530664	Subsequent AIS SlopeHunter Adjusted	Wald ratio	1	-0.0157372	0.984386	0.0549661	0.986686
CDON	11:126002683	Subsequent MACE	Wald ratio	1	0.042643	1.04357	0.0779917	0.967489
CDON	11:126002683	Subsequent AIS	Wald ratio	1	0.0521815	1.05357	0.0779917	0.994138
CDON	11:126002683	Subsequent MACE SlopeHunter Adjusted	Wald ratio	1	0.113902	1.12064	0.0819194	0.989644
CDON	11:126002683	Subsequent AIS SlopeHunter Adjusted	Wald ratio	1	0.0314211	1.03192	0.079675	0.986686
CDON	11:126002683	Incidence AIS	Wald ratio	1	-0.00561092	0.994405	0.0398375	0.988873
ADAMTS8	11:130281488	Subsequent MACE	Wald ratio	1	0.0342958	1.03489	0.0226597	0.940966
ADAMTS8	11:130281488	Subsequent AIS	Wald ratio	1	0.0445029	1.04551	0.0228639	0.891017
ADAMTS8	11:130281488	Subsequent MACE SlopeHunter Adjusted	Wald ratio	1	0.0379703	1.0387	0.0236804	0.989644
ADAMTS8	11:130281488	Subsequent AIS SlopeHunter Adjusted	Wald ratio	1	0.0491981	1.05043	0.0234763	0.925373
ADAMTS8	11:130281488	Incidence AIS	Wald ratio	1	0.0120444	1.01212	0.0128609	0.830599
ADAMTS15	11:130344063	Subsequent MACE	Wald ratio	1	-0.031061	0.969416	0.16794	0.98727
ADAMTS15	11:130344063	Subsequent AIS	Wald ratio	1	-0.0210583	0.979162	0.172678	0.994138
ADAMTS15	11:130344063	Subsequent MACE SlopeHunter Adjusted	Wald ratio	1	-0.00210583	0.997896	0.174257	0.996828
ADAMTS15	11:130344063	Subsequent AIS SlopeHunter Adjusted	Wald ratio	1	-0.290604	0.747812	0.17689	0.979562
ADAMTS15	11:130344063	Incidence AIS	Wald ratio	1	0.0847596	1.08846	0.0910771	0.830599
SPON1	11:14048480	Subsequent MACE	Wald ratio	1	-0.00662056	0.993401	0.0362388	0.98727
SPON1	11:14048480	Subsequent AIS	Wald ratio	1	0.00452985	1.00454	0.0365873	0.994138
SPON1	11:14048480	Subsequent MACE SlopeHunter Adjusted	Wald ratio	1	-0.00313605	0.996869	0.0376326	0.994247
SPON1	11:14048480	Subsequent AIS SlopeHunter Adjusted	Wald ratio	1	-0.0181194	0.982044	0.0372842	0.986686
CALCA	11:14921880	Subsequent MACE	Wald ratio	1	-0.117219	0.889391	0.101719	0.963739
CALCA	11:14921880	Subsequent AIS	Wald ratio	1	-0.0484374	0.952717	0.101719	0.994138
CALCA	11:14921880	Subsequent MACE SlopeHunter Adjusted	Wald ratio	1	-0.0610311	0.940794	0.105594	0.989644
CALCA	11:14921880	Subsequent AIS SlopeHunter Adjusted	Wald ratio	1	0.0833123	1.08688	0.104625	0.986686
NUCB2	11:17305650	Subsequent MACE	Wald ratio	1	0.00297212	1.00298	0.025263	0.990552
NUCB2	11:17305650	Subsequent AIS	Wald ratio	1	0.0113931	1.01146	0.0255107	0.994138
NUCB2	11:17305650	Subsequent MACE SlopeHunter Adjusted	Wald ratio	1	0.00173374	1.00174	0.0265014	0.994247
NUCB2	11:17305650	Subsequent AIS SlopeHunter Adjusted	Wald ratio	1	-0.0032198	0.996785	0.0260061	0.986686
CTSD	11:1783757	Subsequent MACE	Wald ratio	1	-0.0158213	0.984303	0.0370498	0.98727
CTSD	11:1783757	Subsequent AIS	Wald ratio	1	-0.0180242	0.982137	0.0374503	0.994138
CTSD	11:1783757	Subsequent MACE SlopeHunter Adjusted	Wald ratio	1	-0.0480646	0.953072	0.0384517	0.989644
CTSD	11:1783757	Subsequent AIS SlopeHunter Adjusted	Wald ratio	1	-0.00801077	0.992021	0.0382514	0.986686
CTSD	11:1783757	Incidence AIS	Wald ratio	1	-0.0228307	0.977428	0.0210283	0.808768
LSP1	11:1874221	Subsequent MACE	Wald ratio	1	-0.112413	0.893675	0.0700059	0.924311
LSP1	11:1874221	Subsequent AIS	Wald ratio	1	-0.116452	0.890073	0.0700059	0.966084
LSP1	11:1874221	Subsequent MACE SlopeHunter Adjusted	Wald ratio	1	-0.222807	0.800269	0.0726984	0.826006
LSP1	11:1874221	Subsequent AIS SlopeHunter Adjusted	Wald ratio	1	-0.116452	0.890073	0.0720253	0.979562
LSP1	11:1874221	Incidence AIS	Wald ratio	1	0.0228865	1.02315	0.0390417	0.895585
NELL1	11:20955270	Subsequent MACE	Wald ratio	1	-0.0104417	0.989613	0.0314509	0.98727
NELL1	11:20955270	Subsequent AIS	Wald ratio	1	-0.0235252	0.976749	0.0318283	0.994138
NELL1	11:20955270	Subsequent MACE SlopeHunter Adjusted	Wald ratio	1	-0.0162286	0.983902	0.0325831	0.989644
NELL1	11:20955270	Subsequent AIS SlopeHunter Adjusted	Wald ratio	1	-0.00591276	0.994105	0.0324573	0.986686
NELL1	11:20955270	Incidence AIS	Wald ratio	1	0.00553535	1.00555	0.0138384	0.931209
CD59	11:33757770	Subsequent MACE	Wald ratio	1	-0.0374927	0.963201	0.0494749	0.967468
CD59	11:33757770	Subsequent AIS	Wald ratio	1	-0.0846485	0.918835	0.050248	0.958427
CD59	11:33757770	Subsequent MACE SlopeHunter Adjusted	Wald ratio	1	-0.0436771	0.957263	0.0514075	0.989644
CD59	11:33757770	Subsequent AIS SlopeHunter Adjusted	Wald ratio	1	-0.102815	0.902294	0.0514075	0.943627
CD59	11:33757770	Incidence AIS	Wald ratio	1	-0.0216453	0.978587	0.0282162	0.859391
PAMR1	11:35456061	Subsequent MACE	Wald ratio	1	0.00340096	1.00341	0.0278454	0.990552
PAMR1	11:35456061	Subsequent AIS	Wald ratio	1	-0.00999033	0.990059	0.0278454	0.994138
PAMR1	11:35456061	Subsequent MACE SlopeHunter Adjusted	Wald ratio	1	-0.0042512	0.995758	0.0291207	0.994247
PAMR1	11:35456061	Subsequent AIS SlopeHunter Adjusted	Wald ratio	1	-0.00361352	0.996393	0.0284831	0.986686
PAMR1	11:35456061	Incidence AIS	Wald ratio	1	-0.00467632	0.995335	0.019343	0.977315
TRIM5	11:5689144	Subsequent MACE	Wald ratio	1	0.0195804	1.01977	0.0331175	0.967468
TRIM5	11:5689144	Subsequent AIS	Wald ratio	1	-0.0166796	0.983459	0.0333592	0.994138
TRIM5	11:5689144	Subsequent MACE SlopeHunter Adjusted	Wald ratio	1	-0.0314253	0.969063	0.0345679	0.989644
TRIM5	11:5689144	Subsequent AIS SlopeHunter Adjusted	Wald ratio	1	-0.0147457	0.985362	0.0340844	0.986686
CD6	11:60776209	Subsequent MACE	Wald ratio	1	0.00743823	1.00747	0.012645	0.967468
CD6	11:60776209	Subsequent AIS	Wald ratio	1	-0.00557868	0.994437	0.012645	0.994138
CD6	11:60776209	Subsequent MACE SlopeHunter Adjusted	Wald ratio	1	-0.00347118	0.996535	0.0131409	0.994231
CD6	11:60776209	Subsequent AIS SlopeHunter Adjusted	Wald ratio	1	0.000371912	1.00037	0.0130169	0.996262
CD6	11:60776209	Incidence AIS	Wald ratio	1	0.00793412	1.00797	0.00731426	0.808768
CD5	11:60793651	Subsequent MACE	Wald ratio	1	0.0723771	1.07506	0.0738542	0.967468
CD5	11:60793651	Subsequent AIS	Wald ratio	1	-0.00516979	0.994844	0.0745927	0.995094
CBLIF	11:60970043	Subsequent MACE	Wald ratio	1	-0.0336812	0.96688	0.0491564	0.967468
CBLIF	11:60970043	Subsequent AIS	Wald ratio	1	-0.0409636	0.959864	0.0496115	0.994138
CBLIF	11:60970043	Subsequent MACE SlopeHunter Adjusted	Wald ratio	1	-0.0468806	0.954201	0.0514321	0.989644
CBLIF	11:60970043	Subsequent AIS SlopeHunter Adjusted	Wald ratio	1	-0.024123	0.976166	0.0505218	0.986686
CDHR5	11:620927	Subsequent MACE	Wald ratio	1	-0.0205564	0.979653	0.0186611	0.967468
CDHR5	11:620927	Subsequent AIS	Wald ratio	1	-0.0122464	0.987828	0.0186611	0.994138
CDHR5	11:620927	Subsequent MACE SlopeHunter Adjusted	Wald ratio	1	-0.015308	0.984809	0.0193901	0.989644
CDHR5	11:620927	Subsequent AIS SlopeHunter Adjusted	Wald ratio	1	-0.0269712	0.973389	0.0190985	0.986686
CDHR5	11:620927	Incidence AIS	Wald ratio	1	0.00349896	1.00351	0.0087474	0.931209
SCGB1A1	11:62186542	Subsequent MACE	Wald ratio	1	-0.0435147	0.957418	0.032266	0.957169
SCGB1A1	11:62186542	Subsequent AIS	Wald ratio	1	-0.0426266	0.958269	0.032266	0.994138
SCGB1A1	11:62186542	Subsequent MACE SlopeHunter Adjusted	Wald ratio	1	-0.00799249	0.992039	0.0334501	0.994247
SCGB1A1	11:62186542	Subsequent AIS SlopeHunter Adjusted	Wald ratio	1	-0.0287138	0.971695	0.033154	0.986686
SCGB1A1	11:62186542	Incidence AIS	Wald ratio	1	-0.0204253	0.979782	0.0183531	0.798572
SMPD1	11:6415463	Subsequent MACE	Wald ratio	1	0.0243611	1.02466	0.0275485	0.967468
SMPD1	11:6415463	Subsequent AIS	Wald ratio	1	0.011156	1.01122	0.0277762	0.994138
SMPD1	11:6415463	Subsequent MACE SlopeHunter Adjusted	Wald ratio	1	0.0257271	1.02606	0.0286869	0.989644
SMPD1	11:6415463	Subsequent AIS SlopeHunter Adjusted	Wald ratio	1	0.0348341	1.03545	0.0284592	0.986686
SMPD1	11:6415463	Incidence AIS	Wald ratio	1	0.0179862	1.01815	0.0154818	0.79606
LTBP3	11:65319986	Subsequent MACE	Wald ratio	1	0.017075	1.01722	0.0239943	0.967468
LTBP3	11:65319986	Subsequent AIS	Wald ratio	1	0.0210927	1.02132	0.0241059	0.994138
LTBP3	11:65319986	Subsequent MACE SlopeHunter Adjusted	Wald ratio	1	-0.00524527	0.994768	0.0248871	0.994247
LTBP3	11:65319986	Subsequent AIS SlopeHunter Adjusted	Wald ratio	1	0.0345964	1.0352	0.0246639	0.986686
LTBP3	11:65319986	Incidence AIS	Wald ratio	1	0.0223203	1.02257	0.0112717	0.533324
CST6	11:65776305	Subsequent MACE	Wald ratio	1	-0.0425719	0.958322	0.0430767	0.967468
CST6	11:65776305	Subsequent AIS	Wald ratio	1	-0.066466	0.935695	0.0427401	0.994138
CST6	11:65776305	Subsequent MACE SlopeHunter Adjusted	Wald ratio	1	0.0659612	1.06819	0.0452642	0.989644
CST6	11:65776305	Subsequent AIS SlopeHunter Adjusted	Wald ratio	1	-0.082788	0.920546	0.0437498	0.943627
CST6	11:65776305	Incidence AIS	Wald ratio	1	0.0762255	1.07921	0.0183412	0.00489119
B4GAT1	11:66117111	Subsequent MACE	Wald ratio	1	0.0040912	1.0041	0.0399679	0.990552
B4GAT1	11:66117111	Subsequent AIS	Wald ratio	1	0.0418561	1.04274	0.0402826	0.994138
B4GAT1	11:66117111	Subsequent MACE SlopeHunter Adjusted	Wald ratio	1	0.0254913	1.02582	0.0412267	0.989644
B4GAT1	11:66117111	Subsequent AIS SlopeHunter Adjusted	Wald ratio	1	0.0446885	1.0457	0.040912	0.986686
B4GAT1	11:66117111	Incidence AIS	Wald ratio	1	0.0245472	1.02485	0.0191972	0.733644
CTSF	11:66335832	Subsequent MACE	Wald ratio	1	-0.0410409	0.95979	0.0540994	0.967468
CTSF	11:66335832	Subsequent AIS	Wald ratio	1	-0.0452383	0.95577	0.0545658	0.994138
CTSF	11:66335832	Subsequent MACE SlopeHunter Adjusted	Wald ratio	1	-0.0158567	0.984268	0.0564313	0.989644
CTSF	11:66335832	Subsequent AIS SlopeHunter Adjusted	Wald ratio	1	-0.0601623	0.941612	0.0559649	0.986686
CTSF	11:66335832	Incidence AIS	Wald ratio	1	-0.0582968	0.94337	0.0284488	0.502125
CCS	11:66362997	Subsequent MACE	Wald ratio	1	0.0139148	1.01401	0.0220144	0.967468
CCS	11:66362997	Subsequent AIS	Wald ratio	1	0.012461	1.01254	0.0222221	0.994138
CCS	11:66362997	Subsequent MACE SlopeHunter Adjusted	Wald ratio	1	0.0097611	1.00981	0.0228451	0.989644
CCS	11:66362997	Subsequent AIS SlopeHunter Adjusted	Wald ratio	1	0.00913805	1.00918	0.0228451	0.986686
GSTP1	11:67352256	Subsequent MACE	Wald ratio	1	0.038431	1.03918	0.0491334	0.967468
GSTP1	11:67352256	Subsequent AIS	Wald ratio	1	0.0656733	1.06788	0.0496198	0.994138
GSTP1	11:67352256	Subsequent MACE SlopeHunter Adjusted	Wald ratio	1	0.0233505	1.02363	0.0510792	0.989644
GSTP1	11:67352256	Subsequent AIS SlopeHunter Adjusted	Wald ratio	1	0.0559439	1.05754	0.0505928	0.986686
GAL	11:68423689	Subsequent MACE	Wald ratio	1	-0.0311545	0.969326	0.100914	0.98727
GAL	11:68423689	Subsequent AIS	Wald ratio	1	-0.0264136	0.973932	0.100236	0.994138
GAL	11:68423689	Subsequent MACE SlopeHunter Adjusted	Wald ratio	1	-0.111073	0.894874	0.106332	0.989644
GAL	11:68423689	Subsequent AIS SlopeHunter Adjusted	Wald ratio	1	-0.00541818	0.994596	0.102945	0.994467
FADD	11:70045922	Subsequent MACE	Wald ratio	1	0.016357	1.01649	0.139663	0.990552
FADD	11:70045922	Subsequent AIS	Wald ratio	1	0.0125823	1.01266	0.14218	0.994138
FADD	11:70045922	Subsequent MACE SlopeHunter Adjusted	Wald ratio	1	0.172377	1.18813	0.144696	0.989644
FADD	11:70045922	Subsequent AIS SlopeHunter Adjusted	Wald ratio	1	0.122048	1.12981	0.144696	0.986686
EPS8L2	11:706284	Subsequent MACE	Wald ratio	1	-0.0111477	0.988914	0.0331898	0.98727
EPS8L2	11:706284	Subsequent AIS	Wald ratio	1	-0.0121611	0.987913	0.0331898	0.994138
EPS8L2	11:706284	Subsequent MACE SlopeHunter Adjusted	Wald ratio	1	-0.0304028	0.970055	0.0344565	0.989644
EPS8L2	11:706284	Subsequent AIS SlopeHunter Adjusted	Wald ratio	1	-0.0336965	0.966865	0.0339498	0.986686
EPS8L2	11:706284	Incidence AIS	Wald ratio	1	0.0273626	1.02774	0.0167216	0.614362
IL18BP	11:71709878	Subsequent MACE	Wald ratio	1	-0.00724674	0.992779	0.145116	0.993639
IL18BP	11:71709878	Subsequent AIS	Wald ratio	1	-0.151276	0.859611	0.142761	0.994138
IL18BP	11:71709878	Subsequent MACE SlopeHunter Adjusted	Wald ratio	1	-0.152	0.858988	0.151095	0.989644
IL18BP	11:71709878	Subsequent AIS SlopeHunter Adjusted	Wald ratio	1	-0.140949	0.868533	0.146203	0.986686
FOLR3	11:71850156	Subsequent MACE	Wald ratio	1	0.0140406	1.01414	0.0108415	0.96198
FOLR3	11:71850156	Subsequent AIS	Wald ratio	1	0.00331761	1.00332	0.0106638	0.994138
FOLR3	11:71850156	Subsequent MACE SlopeHunter Adjusted	Wald ratio	1	-0.00787933	0.992152	0.0114339	0.989644
FOLR3	11:71850156	Subsequent AIS SlopeHunter Adjusted	Wald ratio	1	0.0056281	1.00564	0.0109007	0.986686
FOLR1	11:71878862	Subsequent MACE	Wald ratio	1	-0.65102	0.521514	0.560101	0.963739
FOLR1	11:71878862	Subsequent MACE SlopeHunter Adjusted	Wald ratio	1	-0.530918	0.588065	0.566275	0.989644
FOLR2	11:71917353	Subsequent MACE	Wald ratio	1	0.111855	1.11835	0.0932648	0.962005
FOLR2	11:71917353	Subsequent AIS	Wald ratio	1	0.136746	1.14654	0.0935799	0.994138
FOLR2	11:71917353	Subsequent MACE SlopeHunter Adjusted	Wald ratio	1	0.100197	1.10539	0.097991	0.989644
FOLR2	11:71917353	Subsequent AIS SlopeHunter Adjusted	Wald ratio	1	0.0762503	1.07923	0.0961005	0.986686
FOLR2	11:71917353	Incidence AIS	Wald ratio	1	-0.00819218	0.991841	0.0444268	0.988873
RELT	11:73090265	Subsequent MACE	Wald ratio	1	-0.00554187	0.994473	0.0299765	0.98727
RELT	11:73090265	Subsequent AIS	Wald ratio	1	-0.00856471	0.991472	0.0302284	0.994138
RELT	11:73090265	Subsequent MACE SlopeHunter Adjusted	Wald ratio	1	0.00377855	1.00379	0.0314879	0.994247
RELT	11:73090265	Subsequent AIS SlopeHunter Adjusted	Wald ratio	1	-0.0158699	0.984255	0.0309841	0.986686
RELT	11:73090265	Incidence AIS	Wald ratio	1	0.0206561	1.02087	0.018137	0.796428
RAB6A	11:73551143	Subsequent MACE	Wald ratio	1	-0.132508	0.875896	0.202177	0.967468
RAB6A	11:73551143	Subsequent AIS	Wald ratio	1	-0.0983565	0.906326	0.199445	0.994138
RAB6A	11:73551143	Subsequent MACE SlopeHunter Adjusted	Wald ratio	1	-0.132508	0.875896	0.210374	0.989644
RAB6A	11:73551143	Subsequent AIS SlopeHunter Adjusted	Wald ratio	1	-0.118847	0.887943	0.203543	0.986686
CHRDL2	11:74432187	Subsequent MACE	Wald ratio	1	-0.0652338	0.936848	0.048276	0.957169
CHRDL2	11:74432187	Subsequent AIS	Wald ratio	1	-0.0313183	0.969167	0.0491927	0.994138
CHRDL2	11:74432187	Subsequent MACE SlopeHunter Adjusted	Wald ratio	1	-0.065081	0.936992	0.0499565	0.989644
CHRDL2	11:74432187	Subsequent AIS SlopeHunter Adjusted	Wald ratio	1	-0.0316239	0.968871	0.0501093	0.986686
CTSC	11:88070914	Subsequent MACE	Wald ratio	1	-0.00355409	0.996452	0.0180751	0.98727
CTSC	11:88070914	Subsequent AIS	Wald ratio	1	-0.00741281	0.992615	0.0182782	0.994138
CTSC	11:88070914	Subsequent MACE SlopeHunter Adjusted	Wald ratio	1	0.000507727	1.00051	0.0187859	0.994247
CTSC	11:88070914	Subsequent AIS SlopeHunter Adjusted	Wald ratio	1	-0.0102561	0.989796	0.0185828	0.986686
CTSC	11:88070914	Incidence AIS	Wald ratio	1	-0.0123885	0.987688	0.0110684	0.796428
CNTN5	11:99089041	Subsequent MACE	Wald ratio	1	0.00369178	1.0037	0.0268609	0.988378
CNTN5	11:99089041	Subsequent AIS	Wald ratio	1	-0.0178224	0.982335	0.0272428	0.994138
CNTN5	11:99089041	Subsequent MACE SlopeHunter Adjusted	Wald ratio	1	0.000763816	1.00076	0.0278793	0.994247
CNTN5	11:99089041	Subsequent AIS SlopeHunter Adjusted	Wald ratio	1	-0.0262244	0.974117	0.027752	0.986686
CNTN5	11:99089041	Incidence AIS	Wald ratio	1	0.00725626	1.00728	0.0152763	0.921443
CLEC1B	12:10147850	Subsequent MACE	Wald ratio	1	0.0854166	1.08917	0.0685739	0.96198
CLEC1B	12:10147850	Subsequent AIS	Wald ratio	1	0.116696	1.12378	0.0685739	0.958427
CLEC1B	12:10147850	Subsequent MACE SlopeHunter Adjusted	Wald ratio	1	0.022858	1.02312	0.0715815	0.989644
CLEC1B	12:10147850	Subsequent AIS SlopeHunter Adjusted	Wald ratio	1	0.0866197	1.09048	0.0703785	0.986686
CLEC1B	12:10147850	Incidence AIS	Wald ratio	1	0.0264671	1.02682	0.03549	0.859391
CLEC1A	12:10230460	Subsequent MACE	Wald ratio	1	0.0327974	1.03334	0.0356632	0.967468
CLEC1A	12:10230460	Subsequent AIS	Wald ratio	1	0.0213343	1.02156	0.0356632	0.994138
CLEC1A	12:10230460	Subsequent MACE SlopeHunter Adjusted	Wald ratio	1	0.0404395	1.04127	0.0369369	0.989644
CLEC1A	12:10230460	Subsequent AIS SlopeHunter Adjusted	Wald ratio	1	0.00636843	1.00639	0.0366185	0.986686
CLEC7A	12:10271087	Subsequent MACE	Wald ratio	1	-0.00578518	0.994232	0.0126631	0.98727
CLEC7A	12:10271087	Subsequent AIS	Wald ratio	1	-0.00482098	0.995191	0.0127917	0.994138
CLEC7A	12:10271087	Subsequent MACE SlopeHunter Adjusted	Wald ratio	1	0.00385678	1.00386	0.0131131	0.989644
CLEC7A	12:10271087	Subsequent AIS SlopeHunter Adjusted	Wald ratio	1	-0.0170984	0.983047	0.0131131	0.986686
CLEC7A	12:10271087	Incidence AIS	Wald ratio	1	0.0129845	1.01307	0.00977052	0.730623
OLR1	12:10292135	Subsequent MACE	Wald ratio	1	0.157448	1.17052	0.109651	0.940966
OLR1	12:10292135	Subsequent AIS	Wald ratio	1	0.184626	1.20277	0.109651	0.958427
OLR1	12:10292135	Subsequent MACE SlopeHunter Adjusted	Wald ratio	1	0.133081	1.14234	0.1134	0.989644
OLR1	12:10292135	Subsequent AIS SlopeHunter Adjusted	Wald ratio	1	0.211805	1.23591	0.111526	0.943627
GLT8D2	12:104408832	Subsequent MACE	Wald ratio	1	0.0758337	1.07878	0.0727233	0.967468
GLT8D2	12:104408832	Subsequent AIS	Wald ratio	1	0.0758337	1.07878	0.0739082	0.994138
GLT8D2	12:104408832	Subsequent MACE SlopeHunter Adjusted	Wald ratio	1	0.00636884	1.00639	0.0755374	0.994247
GLT8D2	12:104408832	Subsequent AIS SlopeHunter Adjusted	Wald ratio	1	0.0528762	1.0543	0.0756855	0.986686
GLT8D2	12:104408832	Incidence AIS	Wald ratio	1	0.0156999	1.01582	0.0345102	0.924045
CKAP4	12:106649988	Subsequent MACE	Wald ratio	1	-0.05665	0.944925	0.0575564	0.967468
CKAP4	12:106649988	Subsequent AIS	Wald ratio	1	-0.0806696	0.922498	0.0575564	0.994138
CKAP4	12:106649988	Subsequent MACE SlopeHunter Adjusted	Wald ratio	1	-0.127349	0.880426	0.0598224	0.963034
CKAP4	12:106649988	Subsequent AIS SlopeHunter Adjusted	Wald ratio	1	-0.0847485	0.918743	0.058916	0.986686
CKAP4	12:106649988	Incidence AIS	Wald ratio	1	-0.0580096	0.943641	0.0285516	0.502125
SELPLG	12:109012694	Subsequent MACE	Wald ratio	1	-0.00192438	0.998077	0.0115463	0.98727
SELPLG	12:109012694	Subsequent AIS	Wald ratio	1	0.00167117	1.00167	0.0113944	0.994138
SELPLG	12:109012694	Subsequent MACE SlopeHunter Adjusted	Wald ratio	1	0.0196996	1.01989	0.0122046	0.989644
SELPLG	12:109012694	Subsequent AIS SlopeHunter Adjusted	Wald ratio	1	-0.00389941	0.996108	0.0116476	0.986686
SELPLG	12:109012694	Incidence AIS	Wald ratio	1	-0.0111412	0.988921	0.00916613	0.762257
SH2B3	12:111911568	Subsequent MACE	Wald ratio	1	0.204437	1.22683	0.146372	0.953031
SH2B3	12:111911568	Subsequent AIS	Wald ratio	1	0.177824	1.19461	0.145162	0.994138
SH2B3	12:111911568	Subsequent MACE SlopeHunter Adjusted	Wald ratio	1	-0.117339	0.889283	0.15484	0.989644
SH2B3	12:111911568	Subsequent AIS SlopeHunter Adjusted	Wald ratio	1	0.139114	1.14925	0.15242	0.986686
NOS1	12:117897164	Subsequent MACE	Wald ratio	1	0.136841	1.14665	0.0982448	0.953031
NOS1	12:117897164	Subsequent AIS	Wald ratio	1	0.136841	1.14665	0.0964904	0.994138
NOS1	12:117897164	Subsequent MACE SlopeHunter Adjusted	Wald ratio	1	0.122806	1.13066	0.101753	0.989644
NOS1	12:117897164	Subsequent AIS SlopeHunter Adjusted	Wald ratio	1	0.130701	1.13963	0.0991219	0.986686
PRKAB1	12:120109284	Subsequent MACE	Wald ratio	1	0.0149258	1.01504	0.0591293	0.98727
PRKAB1	12:120109284	Subsequent AIS	Wald ratio	1	0.0281295	1.02853	0.0582682	0.994138
PRKAB1	12:120109284	Subsequent MACE SlopeHunter Adjusted	Wald ratio	1	-0.0232499	0.977018	0.0614256	0.989644
PRKAB1	12:120109284	Subsequent AIS SlopeHunter Adjusted	Wald ratio	1	0.0490831	1.05031	0.0599904	0.986686
PXN	12:120661977	Subsequent MACE	Wald ratio	1	-0.00661492	0.993407	0.0166696	0.98727
PXN	12:120661977	Subsequent AIS	Wald ratio	1	-0.00330746	0.996698	0.0169342	0.994138
PXN	12:120661977	Subsequent MACE SlopeHunter Adjusted	Wald ratio	1	-0.0109808	0.989079	0.0174634	0.989644
PXN	12:120661977	Subsequent AIS SlopeHunter Adjusted	Wald ratio	1	-0.0146851	0.985422	0.0174634	0.986686
PXN	12:120661977	Incidence AIS	Wald ratio	1	-0.0186541	0.981519	0.0105839	0.611725
PLA2G1B	12:120748585	Subsequent MACE	Wald ratio	1	0.00281799	1.00282	0.177534	0.99402
PLA2G1B	12:120748585	Subsequent AIS	Wald ratio	1	-0.0591779	0.942539	0.178943	0.994138
PLA2G1B	12:120748585	Subsequent MACE SlopeHunter Adjusted	Wald ratio	1	-0.111311	0.894661	0.184579	0.989644
PLA2G1B	12:120748585	Subsequent AIS SlopeHunter Adjusted	Wald ratio	1	-0.16908	0.844442	0.181761	0.986686
PLA2G1B	12:120748585	Incidence AIS	Wald ratio	1	-0.105675	0.899717	0.0929938	0.796428
PSMD9	12:122376891	Subsequent MACE	Wald ratio	1	0.0456711	1.04673	0.0627978	0.967468
PSMD9	12:122376891	Subsequent AIS	Wald ratio	1	0.00934182	1.00939	0.0617598	0.994138
PSMD9	12:122376891	Subsequent MACE SlopeHunter Adjusted	Wald ratio	1	0.0446331	1.04564	0.0648737	0.989644
PSMD9	12:122376891	Subsequent AIS SlopeHunter Adjusted	Wald ratio	1	0.0326964	1.03324	0.0627978	0.986686
MANSC1	12:12499131	Subsequent MACE	Wald ratio	1	0.0749012	1.07778	0.203022	0.98727
MANSC1	12:12499131	Subsequent AIS	Wald ratio	1	0.118265	1.12554	0.19908	0.994138
MANSC1	12:12499131	Subsequent MACE SlopeHunter Adjusted	Wald ratio	1	0.114323	1.12111	0.210906	0.989644
MANSC1	12:12499131	Subsequent AIS SlopeHunter Adjusted	Wald ratio	1	0.260183	1.29717	0.203022	0.986686
HEBP1	12:13128263	Subsequent MACE	Wald ratio	1	0.0717014	1.07433	0.102386	0.967468
HEBP1	12:13128263	Subsequent AIS	Wald ratio	1	0.107709	1.11372	0.104891	0.994138
HEBP1	12:13128263	Subsequent MACE SlopeHunter Adjusted	Wald ratio	1	0.0247354	1.02504	0.106143	0.994247
HEBP1	12:13128263	Subsequent AIS SlopeHunter Adjusted	Wald ratio	1	0.0140898	1.01419	0.107082	0.986686
FKBP4	12:2903648	Subsequent MACE	Wald ratio	1	-0.43348	0.64825	0.186404	0.783586
FKBP4	12:2903648	Subsequent AIS	Wald ratio	1	-0.471491	0.624071	0.186404	0.696536
FKBP4	12:2903648	Subsequent MACE SlopeHunter Adjusted	Wald ratio	1	-0.341374	0.710793	0.193713	0.989644
FKBP4	12:2903648	Subsequent AIS SlopeHunter Adjusted	Wald ratio	1	-0.41886	0.657797	0.190058	0.925373
FKBP4	12:2903648	Incidence AIS	Wald ratio	1	-0.0211988	0.979024	0.0679825	0.963441
CRACR2A	12:3900555	Subsequent MACE	Wald ratio	1	-0.121593	0.885509	0.0788906	0.940966
CRACR2A	12:3900555	Subsequent AIS	Wald ratio	1	-0.0825094	0.920803	0.0788906	0.994138
CRACR2A	12:3900555	Subsequent MACE SlopeHunter Adjusted	Wald ratio	1	-0.187456	0.829066	0.0817857	0.857583
CRACR2A	12:3900555	Subsequent AIS SlopeHunter Adjusted	Wald ratio	1	-0.101327	0.903637	0.0810619	0.986686
CRACR2A	12:3900555	Incidence AIS	Wald ratio	1	-0.00940897	0.990635	0.0390834	0.977315
CNTN1	12:41047351	Subsequent MACE	Wald ratio	1	-0.0137976	0.986297	0.0592786	0.98727
CNTN1	12:41047351	Subsequent AIS	Wald ratio	1	0.0132866	1.01338	0.0597897	0.994138
CNTN1	12:41047351	Subsequent MACE SlopeHunter Adjusted	Wald ratio	1	-0.0311724	0.969308	0.0613227	0.989644
CNTN1	12:41047351	Subsequent AIS SlopeHunter Adjusted	Wald ratio	1	0.0168638	1.01701	0.0608117	0.986686
CNTN1	12:41047351	Incidence AIS	Wald ratio	1	0.0475251	1.04867	0.0286173	0.614362
TIGAR	12:4399050	Subsequent MACE	Wald ratio	1	-0.188793	0.827958	0.185748	0.967468
TIGAR	12:4399050	Subsequent AIS	Wald ratio	1	-0.191838	0.825441	0.18727	0.994138
TIGAR	12:4399050	Subsequent MACE SlopeHunter Adjusted	Wald ratio	1	-0.123324	0.883977	0.191838	0.989644
TIGAR	12:4399050	Subsequent AIS SlopeHunter Adjusted	Wald ratio	1	-0.242081	0.784992	0.190316	0.986686
TIGAR	12:4399050	Incidence AIS	Wald ratio	1	0.0228379	1.0231	0.0913515	0.977315
FGF23	12:4491909	Subsequent MACE	Wald ratio	1	-0.0780299	0.924937	0.101253	0.967468
FGF23	12:4491909	Subsequent AIS	Wald ratio	1	-0.110542	0.895348	0.102182	0.994138
FGF23	12:4491909	Subsequent MACE SlopeHunter Adjusted	Wald ratio	1	0.0436596	1.04463	0.104969	0.989644
FGF23	12:4491909	Subsequent AIS SlopeHunter Adjusted	Wald ratio	1	-0.090106	0.913834	0.10404	0.986686
AMIGO2	12:47760201	Subsequent MACE	Wald ratio	1	-0.0473564	0.953747	0.0671948	0.967468
AMIGO2	12:47760201	Subsequent AIS	Wald ratio	1	-0.0230382	0.977225	0.0678348	0.994138
AMIGO2	12:47760201	Subsequent MACE SlopeHunter Adjusted	Wald ratio	1	-0.0556757	0.945846	0.0697546	0.989644
AMIGO2	12:47760201	Subsequent AIS SlopeHunter Adjusted	Wald ratio	1	0.0108792	1.01094	0.0691147	0.986686
BIN2	12:51705168	Subsequent MACE	Wald ratio	1	0.0414993	1.04237	0.0852119	0.983
BIN2	12:51705168	Subsequent AIS	Wald ratio	1	0.0807853	1.08414	0.0841052	0.994138
BIN2	12:51705168	Subsequent MACE SlopeHunter Adjusted	Wald ratio	1	-0.100705	0.9042	0.0890851	0.989644
BIN2	12:51705168	Subsequent AIS SlopeHunter Adjusted	Wald ratio	1	0.0758054	1.07875	0.0863185	0.986686
ACVRL1	12:52308021	Subsequent MACE	Wald ratio	1	0.000177602	1.00018	0.0332115	1
ACVRL1	12:52308021	Subsequent AIS	Wald ratio	1	0.0113665	1.01143	0.0333891	0.994138
ACVRL1	12:52308021	Subsequent MACE SlopeHunter Adjusted	Wald ratio	1	0.00124321	1.00124	0.0346323	0.994247
ACVRL1	12:52308021	Subsequent AIS SlopeHunter Adjusted	Wald ratio	1	0.0303699	1.03084	0.0342771	0.986686
ACVRL1	12:52308021	Incidence AIS	Wald ratio	1	-0.00692646	0.993097	0.0152737	0.924045
KRT5	12:52913029	Subsequent MACE	Wald ratio	1	0.32466	1.38356	0.100984	0.339537
KRT5	12:52913029	Subsequent AIS	Wald ratio	1	0.238776	1.26969	0.101928	0.782617
KRT5	12:52913029	Subsequent MACE SlopeHunter Adjusted	Wald ratio	1	0.218957	1.24478	0.105703	0.964674
KRT5	12:52913029	Subsequent AIS SlopeHunter Adjusted	Wald ratio	1	0.176487	1.19302	0.104759	0.979562
KRT5	12:52913029	Incidence AIS	Wald ratio	1	0.0839963	1.08762	0.0509641	0.614362
IGFBP6	12:53501437	Subsequent MACE	Wald ratio	1	0.056602	1.05823	0.100307	0.967468
IGFBP6	12:53501437	Subsequent AIS	Wald ratio	1	0.0200615	1.02026	0.100307	0.994138
IGFBP6	12:53501437	Subsequent MACE SlopeHunter Adjusted	Wald ratio	1	0.0265098	1.02686	0.105323	0.994247
IGFBP6	12:53501437	Subsequent AIS SlopeHunter Adjusted	Wald ratio	1	0.0594679	1.06127	0.102457	0.986686
IGFBP6	12:53501437	Incidence AIS	Wald ratio	1	-0.0343911	0.966194	0.0666328	0.911017
ITGB7	12:53593632	Subsequent MACE	Wald ratio	1	-0.0792114	0.923845	0.0907631	0.967468
ITGB7	12:53593632	Subsequent AIS	Wald ratio	1	-0.0324547	0.968066	0.090213	0.994138
ITGB7	12:53593632	Subsequent MACE SlopeHunter Adjusted	Wald ratio	1	-0.0242035	0.976087	0.0951637	0.994247
ITGB7	12:53593632	Subsequent AIS SlopeHunter Adjusted	Wald ratio	1	-0.0302544	0.970199	0.0929634	0.986686
ITGB7	12:53593632	Incidence AIS	Wald ratio	1	0.0159523	1.01608	0.0440063	0.949682
CALCOCO1	12:54126732	Subsequent MACE	Wald ratio	1	-0.0209776	0.979241	0.0962074	0.98727
CALCOCO1	12:54126732	Subsequent AIS	Wald ratio	1	-0.0339981	0.966573	0.0962074	0.994138
CALCOCO1	12:54126732	Subsequent MACE SlopeHunter Adjusted	Wald ratio	1	0.14612	1.15733	0.0998242	0.989644
CALCOCO1	12:54126732	Subsequent AIS SlopeHunter Adjusted	Wald ratio	1	0.0303813	1.03085	0.0983775	0.986686
CALCOCO1	12:54126732	Incidence AIS	Wald ratio	1	-0.0578691	0.943773	0.0448486	0.733644
NTF3	12:5549456	Subsequent MACE	Wald ratio	1	-0.0298589	0.970582	0.0696707	0.98727
NTF3	12:5549456	Subsequent AIS	Wald ratio	1	0.0272625	1.02764	0.0701035	0.994138
NTF3	12:5549456	Subsequent MACE SlopeHunter Adjusted	Wald ratio	1	-0.0523612	0.948986	0.0726999	0.989644
NTF3	12:5549456	Subsequent AIS SlopeHunter Adjusted	Wald ratio	1	0.0514958	1.05284	0.0718344	0.986686
NTF3	12:5549456	Incidence AIS	Wald ratio	1	-0.0151458	0.984968	0.0389464	0.938915
SLC39A5	12:56625114	Subsequent MACE	Wald ratio	1	-0.0539061	0.947521	0.0983247	0.967489
SLC39A5	12:56625114	Subsequent AIS	Wald ratio	1	-0.0482999	0.952848	0.0967435	0.994138
SLC39A5	12:56625114	Subsequent MACE SlopeHunter Adjusted	Wald ratio	1	-0.0572123	0.944394	0.102637	0.989644
SLC39A5	12:56625114	Subsequent AIS SlopeHunter Adjusted	Wald ratio	1	-0.0628186	0.939114	0.0991872	0.986686
INHBC	12:57844049	Subsequent MACE	Wald ratio	1	-0.0351164	0.965493	0.018627	0.858777
INHBC	12:57844049	Subsequent AIS	Wald ratio	1	-0.045804	0.955229	0.0187797	0.726531
INHBC	12:57844049	Subsequent MACE SlopeHunter Adjusted	Wald ratio	1	-0.0141993	0.985901	0.0193904	0.989644
INHBC	12:57844049	Subsequent AIS SlopeHunter Adjusted	Wald ratio	1	-0.030536	0.969925	0.0192377	0.979562
INHBC	12:57844049	Incidence AIS	Wald ratio	1	-0.00335896	0.996647	0.0108403	0.963441
DTX3	12:58009372	Subsequent MACE	Wald ratio	1	0.141513	1.15202	0.114154	0.96198
DTX3	12:58009372	Subsequent AIS	Wald ratio	1	0.102833	1.10831	0.116041	0.994138
DTX3	12:58009372	Subsequent MACE SlopeHunter Adjusted	Wald ratio	1	0.186798	1.20538	0.119815	0.989644
DTX3	12:58009372	Subsequent AIS SlopeHunter Adjusted	Wald ratio	1	0.233969	1.26361	0.119815	0.943627
DTX3	12:58009372	Incidence AIS	Wald ratio	1	0.0594356	1.06124	0.0622659	0.830599
VWF	12:6141449	Subsequent MACE	Wald ratio	1	-0.097453	0.907145	0.10782	0.967468
VWF	12:6141449	Subsequent AIS	Wald ratio	1	-0.168988	0.844519	0.10782	0.994138
VWF	12:6141449	Subsequent MACE SlopeHunter Adjusted	Wald ratio	1	-0.0456163	0.955409	0.111967	0.989644
VWF	12:6141449	Subsequent AIS SlopeHunter Adjusted	Wald ratio	1	-0.0819019	0.921362	0.11093	0.986686
VWF	12:6141449	Incidence AIS	Wald ratio	1	0.0819019	1.08535	0.0684244	0.776202
TNFRSF1A	12:6442643	Subsequent MACE	Wald ratio	1	-0.121199	0.885858	0.127389	0.967468
TNFRSF1A	12:6442643	Subsequent AIS	Wald ratio	1	-0.0622284	0.939668	0.128366	0.994138
TNFRSF1A	12:6442643	Subsequent MACE SlopeHunter Adjusted	Wald ratio	1	-0.191572	0.82566	0.13195	0.989644
TNFRSF1A	12:6442643	Subsequent AIS SlopeHunter Adjusted	Wald ratio	1	-0.125108	0.882401	0.131299	0.986686
LTBR	12:6498662	Subsequent MACE	Wald ratio	1	-0.0478088	0.953316	0.0364257	0.96198
LTBR	12:6498662	Subsequent AIS	Wald ratio	1	-0.019839	0.980356	0.036751	0.994138
LTBR	12:6498662	Subsequent MACE SlopeHunter Adjusted	Wald ratio	1	-0.0100821	0.989969	0.0380519	0.994231
LTBR	12:6498662	Subsequent AIS SlopeHunter Adjusted	Wald ratio	1	-0.0536629	0.947752	0.0377266	0.986686
LTBR	12:6498662	Incidence AIS	Wald ratio	1	0.0266688	1.02703	0.0201642	0.732781
WIF1	12:65338145	Subsequent MACE	Wald ratio	1	-0.0633826	0.938584	0.0529062	0.962005
WIF1	12:65338145	Subsequent AIS	Wald ratio	1	-0.0471441	0.95395	0.0529062	0.994138
WIF1	12:65338145	Subsequent MACE SlopeHunter Adjusted	Wald ratio	1	0.0193815	1.01957	0.0550015	0.989644
WIF1	12:65338145	Subsequent AIS SlopeHunter Adjusted	Wald ratio	1	0.0167624	1.0169	0.0539538	0.986686
CD27	12:6554628	Subsequent MACE	Wald ratio	1	0.0190901	1.01927	0.0419983	0.98727
CD27	12:6554628	Subsequent AIS	Wald ratio	1	0	1	0.0419983	1
CD27	12:6554628	Subsequent MACE SlopeHunter Adjusted	Wald ratio	1	0.0468576	1.04797	0.0437338	0.989644
CD27	12:6554628	Subsequent AIS SlopeHunter Adjusted	Wald ratio	1	0.0215198	1.02175	0.0430396	0.986686
CD27	12:6554628	Incidence AIS	Wald ratio	1	0.0465105	1.04761	0.0253378	0.579615
LAG3	12:6885076	Subsequent MACE	Wald ratio	1	-0.0581757	0.943484	0.0638792	0.967468
LAG3	12:6885076	Subsequent AIS	Wald ratio	1	-0.00513315	0.99488	0.0650199	0.994138
LAG3	12:6885076	Subsequent MACE SlopeHunter Adjusted	Wald ratio	1	-0.0655902	0.936515	0.0667309	0.989644
LAG3	12:6885076	Subsequent AIS SlopeHunter Adjusted	Wald ratio	1	0.0079849	1.00802	0.0661606	0.986686
LAG3	12:6885076	Incidence AIS	Wald ratio	1	0.0399245	1.04073	0.0313692	0.733644
CD4	12:6896546	Subsequent MACE	Wald ratio	1	0.0287427	1.02916	0.0343238	0.967468
CD4	12:6896546	Subsequent AIS	Wald ratio	1	0.0407421	1.04158	0.0348819	0.994138
CD4	12:6896546	Subsequent MACE SlopeHunter Adjusted	Wald ratio	1	0.0192548	1.01944	0.0357191	0.989644
CD4	12:6896546	Subsequent AIS SlopeHunter Adjusted	Wald ratio	1	0.0265102	1.02686	0.03544	0.986686
CD4	12:6896546	Incidence AIS	Wald ratio	1	-0.0245569	0.975742	0.0189758	0.733644
CPM	12:69326547	Subsequent MACE	Wald ratio	1	0.0281152	1.02851	0.0419598	0.967468
CPM	12:69326547	Subsequent AIS	Wald ratio	1	-0.00447287	0.995537	0.0413208	0.994138
CPM	12:69326547	Subsequent MACE SlopeHunter Adjusted	Wald ratio	1	-0.0666671	0.935507	0.0445157	0.989644
CPM	12:69326547	Subsequent AIS SlopeHunter Adjusted	Wald ratio	1	0.00915874	1.0092	0.0423858	0.986686
CPM	12:69326547	Incidence AIS	Wald ratio	1	-0.0238553	0.976427	0.0485626	0.918176
ENO2	12:7022359	Subsequent MACE	Wald ratio	1	0.0206411	1.02086	0.0756841	0.98727
ENO2	12:7022359	Subsequent AIS	Wald ratio	1	-0.0172009	0.982946	0.074308	0.994138
ENO2	12:7022359	Subsequent MACE SlopeHunter Adjusted	Wald ratio	1	-0.00756841	0.99246	0.0791243	0.994247
ENO2	12:7022359	Subsequent AIS SlopeHunter Adjusted	Wald ratio	1	-0.00894448	0.991095	0.0763721	0.986686
RBP5	12:7278118	Subsequent MACE	Wald ratio	1	-0.0600407	0.941726	0.0370381	0.924311
RBP5	12:7278118	Subsequent AIS	Wald ratio	1	-0.0553622	0.946142	0.037428	0.994138
RBP5	12:7278118	Subsequent MACE SlopeHunter Adjusted	Wald ratio	1	-0.0142304	0.98587	0.0384027	0.989644
RBP5	12:7278118	Subsequent AIS SlopeHunter Adjusted	Wald ratio	1	-0.0541926	0.94725	0.0382077	0.986686
RBP5	12:7278118	Incidence AIS	Wald ratio	1	0.0101367	1.01019	0.0171545	0.895585
CD163	12:7769776	Subsequent MACE	Wald ratio	1	0.0470812	1.04821	0.0768452	0.967468
CD163	12:7769776	Subsequent AIS	Wald ratio	1	-0.00324698	0.996758	0.0768452	0.995094
CD163	12:7769776	Subsequent MACE SlopeHunter Adjusted	Wald ratio	1	0.0622338	1.06421	0.0806334	0.989644
CD163	12:7769776	Subsequent AIS SlopeHunter Adjusted	Wald ratio	1	0.00162349	1.00162	0.0784687	0.996953
CD163	12:7769776	Incidence AIS	Wald ratio	1	0.0270582	1.02743	0.0378815	0.859391
CLEC4C	12:7904111	Subsequent MACE	Wald ratio	1	-0.000943376	0.999057	0.0122639	0.990552
CLEC4C	12:7904111	Subsequent AIS	Wald ratio	1	0.00141506	1.00142	0.0123818	0.994138
CLEC4C	12:7904111	Subsequent MACE SlopeHunter Adjusted	Wald ratio	1	-0.0143865	0.985717	0.0128535	0.989644
CLEC4C	12:7904111	Subsequent AIS SlopeHunter Adjusted	Wald ratio	1	0.00990545	1.00995	0.0126177	0.986686
CLEC4C	12:7904111	Incidence AIS	Wald ratio	1	-0.0113205	0.988743	0.00660363	0.614362
CLEC4A	12:8278195	Subsequent MACE	Wald ratio	1	-0.0157944	0.98433	0.0238425	0.967468
CLEC4A	12:8278195	Subsequent AIS	Wald ratio	1	-0.0254018	0.974918	0.024094	0.994138
CLEC4A	12:8278195	Subsequent MACE SlopeHunter Adjusted	Wald ratio	1	0.000503005	1.0005	0.0246976	0.994247
CLEC4A	12:8278195	Subsequent AIS SlopeHunter Adjusted	Wald ratio	1	-0.0104625	0.989592	0.024597	0.986686
CLEC6A	12:8606523	Subsequent MACE	Wald ratio	1	0.0120621	1.01214	0.0206779	0.967468
CLEC6A	12:8606523	Subsequent AIS	Wald ratio	1	0.0156651	1.01579	0.0208346	0.994138
CLEC6A	12:8606523	Subsequent MACE SlopeHunter Adjusted	Wald ratio	1	0.00313302	1.00314	0.0214612	0.994247
CLEC6A	12:8606523	Subsequent AIS SlopeHunter Adjusted	Wald ratio	1	0.0175449	1.0177	0.0213045	0.986686
CLEC6A	12:8606523	Incidence AIS	Wald ratio	1	0.00689264	1.00692	0.0123754	0.9049
CLEC4D	12:8688999	Subsequent MACE	Wald ratio	1	-0.02799	0.972398	0.0192904	0.940966
CLEC4D	12:8688999	Subsequent AIS	Wald ratio	1	-0.0306377	0.969827	0.0194795	0.994138
CLEC4D	12:8688999	Subsequent MACE SlopeHunter Adjusted	Wald ratio	1	-0.0164536	0.983681	0.0200469	0.989644
CLEC4D	12:8688999	Subsequent AIS SlopeHunter Adjusted	Wald ratio	1	-0.0351766	0.965435	0.0198578	0.979562
KITLG	12:89364586	Subsequent MACE	Wald ratio	1	0.0466299	1.04773	0.192115	0.98727
KITLG	12:89364586	Subsequent AIS	Wald ratio	1	0.0951249	1.0998	0.19398	0.994138
KITLG	12:89364586	Subsequent MACE SlopeHunter Adjusted	Wald ratio	1	0.0839338	1.08756	0.199576	0.989644
KITLG	12:89364586	Subsequent AIS SlopeHunter Adjusted	Wald ratio	1	0.160407	1.17399	0.197711	0.986686
CRADD	12:94243853	Subsequent MACE	Wald ratio	1	0.221155	1.24752	0.147781	0.940966
CRADD	12:94243853	Subsequent AIS	Wald ratio	1	0.27386	1.31503	0.149848	0.951008
CRADD	12:94243853	Subsequent MACE SlopeHunter Adjusted	Wald ratio	1	0.13228	1.14143	0.153982	0.989644
CRADD	12:94243853	Subsequent AIS SlopeHunter Adjusted	Wald ratio	1	0.256292	1.29213	0.152948	0.979562
CRADD	12:94243853	Incidence AIS	Wald ratio	1	0.0671733	1.06948	0.0671733	0.829678
LTA4H	12:96431007	Subsequent MACE	Wald ratio	1	-0.132086	0.876266	0.107443	0.96198
LTA4H	12:96431007	Subsequent AIS	Wald ratio	1	-0.0621002	0.939789	0.107443	0.994138
LTA4H	12:96431007	Subsequent MACE SlopeHunter Adjusted	Wald ratio	1	-0.0788574	0.924172	0.112372	0.989644
LTA4H	12:96431007	Subsequent AIS SlopeHunter Adjusted	Wald ratio	1	-0.122229	0.884946	0.1104	0.986686
CD69	12:9919832	Subsequent MACE	Wald ratio	1	0.24209	1.27391	0.203356	0.962005
CD69	12:9919832	Subsequent AIS	Wald ratio	1	0.143318	1.1541	0.205293	0.994138
CD69	12:9919832	Subsequent MACE SlopeHunter Adjusted	Wald ratio	1	0.182052	1.19968	0.211103	0.989644
CD69	12:9919832	Subsequent AIS SlopeHunter Adjusted	Wald ratio	1	0.0522915	1.05368	0.209166	0.986686
TNFSF13B	13:108960380	Subsequent MACE	Wald ratio	1	-0.0403627	0.960441	0.0499918	0.967468
TNFSF13B	13:108960380	Subsequent AIS	Wald ratio	1	-0.0390437	0.961709	0.0492003	0.994138
TNFSF13B	13:108960380	Subsequent MACE SlopeHunter Adjusted	Wald ratio	1	-0.0809893	0.922204	0.0517065	0.989644
TNFSF13B	13:108960380	Subsequent AIS SlopeHunter Adjusted	Wald ratio	1	-0.067535	0.934695	0.0502556	0.986686
COL4A1	13:110819457	Subsequent MACE	Wald ratio	1	-0.0382758	0.962447	0.0585074	0.967468
COL4A1	13:110819457	Subsequent AIS	Wald ratio	1	-0.086394	0.917233	0.0585074	0.994138
COL4A1	13:110819457	Subsequent MACE SlopeHunter Adjusted	Wald ratio	1	-0.0174975	0.982655	0.0612413	0.989644
COL4A1	13:110819457	Subsequent AIS SlopeHunter Adjusted	Wald ratio	1	-0.0902216	0.913729	0.0601477	0.979562
COL4A1	13:110819457	Incidence AIS	Wald ratio	1	-0.0727241	0.929857	0.0317143	0.422876
F7	13:113759755	Subsequent MACE	Wald ratio	1	-0.000129712	0.99987	0.0184192	1
F7	13:113759755	Subsequent AIS	Wald ratio	1	0.00194569	1.00195	0.0184192	0.994138
F7	13:113759755	Subsequent MACE SlopeHunter Adjusted	Wald ratio	1	0.0072639	1.00729	0.0193272	0.989644
F7	13:113759755	Subsequent AIS SlopeHunter Adjusted	Wald ratio	1	-0.00155655	0.998445	0.018938	0.987839
F7	13:113759755	Incidence AIS	Wald ratio	1	-0.00713418	0.992891	0.0137495	0.911017
GAS6	13:114551993	Subsequent MACE	Wald ratio	1	-0.00267926	0.997324	0.0321511	0.990552
GAS6	13:114551993	Subsequent AIS	Wald ratio	1	0.0166709	1.01681	0.0321511	0.994138
GAS6	13:114551993	Subsequent MACE SlopeHunter Adjusted	Wald ratio	1	-0.0482266	0.952918	0.0336396	0.989644
GAS6	13:114551993	Subsequent AIS SlopeHunter Adjusted	Wald ratio	1	-0.00833547	0.991699	0.0330442	0.986686
GAS6	13:114551993	Incidence AIS	Wald ratio	1	-0.0220294	0.978211	0.017564	0.738149
MPHOSPH8	13:20221516	Subsequent MACE	Wald ratio	1	-0.140572	0.868861	0.162885	0.967468
MPHOSPH8	13:20221516	Subsequent AIS	Wald ratio	1	-0.0178504	0.982308	0.164001	0.994138
MPHOSPH8	13:20221516	Subsequent MACE SlopeHunter Adjusted	Wald ratio	1	-0.07698	0.925908	0.169579	0.989644
MPHOSPH8	13:20221516	Subsequent AIS SlopeHunter Adjusted	Wald ratio	1	0.0502043	1.05149	0.167348	0.986686
MPHOSPH8	13:20221516	Incidence AIS	Wald ratio	1	-0.0714017	0.931088	0.131647	0.9049
IL17D	13:21151047	Subsequent MACE	Wald ratio	1	-0.0380876	0.962629	0.0290071	0.96198
IL17D	13:21151047	Subsequent AIS	Wald ratio	1	-0.0348085	0.96579	0.0292593	0.994138
IL17D	13:21151047	Subsequent MACE SlopeHunter Adjusted	Wald ratio	1	0.00277459	1.00278	0.0302683	0.994247
IL17D	13:21151047	Subsequent AIS SlopeHunter Adjusted	Wald ratio	1	-0.0121073	0.987966	0.030016	0.986686
IL17D	13:21151047	Incidence AIS	Wald ratio	1	-0.0348085	0.96579	0.0186654	0.560731
TNFRSF19	13:24153909	Subsequent MACE	Wald ratio	1	-0.0173652	0.982785	0.0434131	0.98727
TNFRSF19	13:24153909	Subsequent AIS	Wald ratio	1	0.0055253	1.00554	0.0438077	0.994138
TNFRSF19	13:24153909	Subsequent MACE SlopeHunter Adjusted	Wald ratio	1	0.0153919	1.01551	0.0453864	0.989644
TNFRSF19	13:24153909	Subsequent AIS SlopeHunter Adjusted	Wald ratio	1	0.0149972	1.01511	0.044597	0.986686
TNFRSF19	13:24153909	Incidence AIS	Wald ratio	1	-0.0110506	0.98901	0.0236798	0.921443
WASF3	13:27214914	Subsequent MACE	Wald ratio	1	0.0616711	1.06361	0.0772746	0.967468
WASF3	13:27214914	Subsequent AIS	Wald ratio	1	0.0505257	1.05182	0.0780176	0.994138
WASF3	13:27214914	Subsequent MACE SlopeHunter Adjusted	Wald ratio	1	0.0193186	1.01951	0.0802467	0.994247
WASF3	13:27214914	Subsequent AIS SlopeHunter Adjusted	Wald ratio	1	0.110711	1.11707	0.0795037	0.986686
FLT3	13:28637838	Subsequent MACE	Wald ratio	1	-0.154474	0.856866	0.127503	0.96198
FLT3	13:28637838	Subsequent AIS	Wald ratio	1	-0.106661	0.898831	0.127503	0.994138
FLT3	13:28637838	Subsequent MACE SlopeHunter Adjusted	Wald ratio	1	-0.0404575	0.96035	0.132406	0.989644
FLT3	13:28637838	Subsequent AIS SlopeHunter Adjusted	Wald ratio	1	0.00612993	1.00615	0.131181	0.994643
FLT3	13:28637838	Incidence AIS	Wald ratio	1	0.00367796	1.00368	0.0944009	0.990755
FOXO1	13:41184358	Subsequent MACE	Wald ratio	1	-0.0516715	0.949641	0.104405	0.983
FOXO1	13:41184358	Subsequent AIS	Wald ratio	1	-0.150414	0.860352	0.106174	0.994138
FOXO1	13:41184358	Subsequent MACE SlopeHunter Adjusted	Wald ratio	1	-0.0141566	0.985943	0.108298	0.994247
FOXO1	13:41184358	Subsequent AIS SlopeHunter Adjusted	Wald ratio	1	-0.199608	0.819052	0.108298	0.979562
TNFSF11	13:43052880	Subsequent MACE	Wald ratio	1	0.0656339	1.06784	0.0890104	0.967468
TNFSF11	13:43052880	Subsequent AIS	Wald ratio	1	0.0539457	1.05543	0.0890104	0.994138
TNFSF11	13:43052880	Subsequent MACE SlopeHunter Adjusted	Wald ratio	1	0.0143855	1.01449	0.0926067	0.994247
TNFSF11	13:43052880	Subsequent AIS SlopeHunter Adjusted	Wald ratio	1	0.0278719	1.02826	0.0908086	0.986686
PCDH17	13:60020189	Subsequent MACE	Wald ratio	1	-0.0336886	0.966873	0.0291206	0.963739
PCDH17	13:60020189	Subsequent AIS	Wald ratio	1	-0.0276932	0.972687	0.0291206	0.994138
PCDH17	13:60020189	Subsequent MACE SlopeHunter Adjusted	Wald ratio	1	-0.039113	0.961642	0.0302626	0.989644
PCDH17	13:60020189	Subsequent AIS SlopeHunter Adjusted	Wald ratio	1	-0.0322611	0.968254	0.0299771	0.986686
PCDH17	13:60020189	Incidence AIS	Wald ratio	1	0.0122763	1.01235	0.0165588	0.859391
SPRY2	13:80911525	Subsequent MACE	Wald ratio	1	0.0479729	1.04914	0.131925	0.98727
SPRY2	13:80911525	Subsequent AIS	Wald ratio	1	0.0671621	1.06947	0.133125	0.994138
SPRY2	13:80911525	Subsequent MACE SlopeHunter Adjusted	Wald ratio	1	-0.00119932	0.998801	0.136723	0.996828
SPRY2	13:80911525	Subsequent AIS SlopeHunter Adjusted	Wald ratio	1	-0.0251858	0.975129	0.135523	0.986686
SPRY2	13:80911525	Incidence AIS	Wald ratio	1	0.0815539	1.08497	0.0671621	0.762257
SLITRK6	13:86370571	Subsequent MACE	Wald ratio	1	0.0552684	1.05682	0.0266319	0.809205
SLITRK6	13:86370571	Subsequent AIS	Wald ratio	1	0.0529059	1.05433	0.0266319	0.853723
SLITRK6	13:86370571	Subsequent MACE SlopeHunter Adjusted	Wald ratio	1	-0.0301399	0.97031	0.0277774	0.989644
SLITRK6	13:86370571	Subsequent AIS SlopeHunter Adjusted	Wald ratio	1	0.0269899	1.02736	0.0273478	0.986686
SLITRK6	13:86370571	Incidence AIS	Wald ratio	1	0.0223364	1.02259	0.0178262	0.738149
GPC5	13:92417058	Subsequent MACE	Wald ratio	1	0.0272983	1.02767	0.0134778	0.809205
GPC5	13:92417058	Subsequent AIS	Wald ratio	1	0.0140489	1.01415	0.013592	0.994138
GPC5	13:92417058	Subsequent MACE SlopeHunter Adjusted	Wald ratio	1	0.0327808	1.03332	0.0140489	0.857583
GPC5	13:92417058	Subsequent AIS SlopeHunter Adjusted	Wald ratio	1	0.0268414	1.0272	0.0139347	0.943627
GPC5	13:92417058	Incidence AIS	Wald ratio	1	0.0116503	1.01172	0.00673891	0.614362
WARS	14:100842637	Subsequent MACE	Wald ratio	1	-0.0314914	0.968999	0.0478203	0.967468
WARS	14:100842637	Subsequent AIS	Wald ratio	1	-0.106138	0.899301	0.0482091	0.782617
WARS	14:100842637	Subsequent MACE SlopeHunter Adjusted	Wald ratio	1	0.0159401	1.01607	0.0497642	0.989644
WARS	14:100842637	Subsequent AIS SlopeHunter Adjusted	Wald ratio	1	-0.109637	0.89616	0.050153	0.925373
DLK1	14:101176335	Subsequent MACE SlopeHunter Adjusted	Wald ratio	1	-0.00431453	0.995695	0.024449	0.994247
DLK1	14:101176335	Subsequent AIS SlopeHunter Adjusted	Wald ratio	1	0.00636907	1.00639	0.0242436	0.986686
CRIP2	14:105917816	Subsequent MACE	Wald ratio	1	-0.0619906	0.939892	0.105654	0.967468
CRIP2	14:105917816	Subsequent AIS	Wald ratio	1	-0.0253353	0.974983	0.108349	0.994138
CRIP2	14:105917816	Subsequent MACE SlopeHunter Adjusted	Wald ratio	1	0.0415067	1.04238	0.109427	0.989644
CRIP2	14:105917816	Subsequent AIS SlopeHunter Adjusted	Wald ratio	1	0.0641468	1.06625	0.110505	0.986686
APEX1	14:20925154	Subsequent MACE	Wald ratio	1	-0.0103104	0.989743	0.0257759	0.98727
APEX1	14:20925154	Subsequent AIS	Wald ratio	1	-0.0177854	0.982372	0.0257759	0.994138
APEX1	14:20925154	Subsequent MACE SlopeHunter Adjusted	Wald ratio	1	-0.0358285	0.964806	0.026807	0.989644
APEX1	14:20925154	Subsequent AIS SlopeHunter Adjusted	Wald ratio	1	-0.0219095	0.978329	0.0265492	0.986686
ANG	14:21156304	Subsequent MACE	Wald ratio	1	0.0208599	1.02108	0.0225227	0.967468
ANG	14:21156304	Subsequent AIS	Wald ratio	1	0.00952302	1.00957	0.0226739	0.994138
ANG	14:21156304	Subsequent MACE SlopeHunter Adjusted	Wald ratio	1	-0.00634868	0.993671	0.0235808	0.994231
ANG	14:21156304	Subsequent AIS SlopeHunter Adjusted	Wald ratio	1	0.0058952	1.00591	0.0231273	0.986686
ANG	14:21156304	Incidence AIS	Wald ratio	1	0.00468593	1.0047	0.0142089	0.958679
RNASE3	14:21385991	Subsequent MACE	Wald ratio	1	-0.00551698	0.994498	0.0475172	0.990552
RNASE3	14:21385991	Subsequent AIS	Wald ratio	1	-0.0195764	0.980614	0.0482291	0.994138
RNASE3	14:21385991	Subsequent MACE SlopeHunter Adjusted	Wald ratio	1	0.0137035	1.0138	0.0491189	0.989644
RNASE3	14:21385991	Subsequent AIS SlopeHunter Adjusted	Wald ratio	1	0.0105001	1.01056	0.0491189	0.986686
RNASE3	14:21385991	Incidence AIS	Wald ratio	1	-0.0275849	0.972792	0.0286527	0.830599
PSME1	14:24610733	Subsequent MACE	Wald ratio	1	-0.0580046	0.943646	0.118157	0.983
PSME1	14:24610733	Subsequent AIS	Wald ratio	1	-0.0558563	0.945675	0.119232	0.994138
PSME1	14:24610733	Subsequent MACE SlopeHunter Adjusted	Wald ratio	1	-0.109564	0.896225	0.123528	0.989644
PSME1	14:24610733	Subsequent AIS SlopeHunter Adjusted	Wald ratio	1	-0.0354472	0.965174	0.12138	0.986686
PSME1	14:24610733	Incidence AIS	Wald ratio	1	0.126751	1.13513	0.0623012	0.502125
PSME2	14:24610733	Subsequent MACE	Wald ratio	1	-0.0532287	0.948163	0.108429	0.983
PSME2	14:24610733	Subsequent AIS	Wald ratio	1	-0.0512573	0.950034	0.109415	0.994138
PSME2	14:24610733	Subsequent MACE SlopeHunter Adjusted	Wald ratio	1	-0.100543	0.904346	0.113357	0.989644
PSME2	14:24610733	Subsequent AIS SlopeHunter Adjusted	Wald ratio	1	-0.0325287	0.967995	0.111386	0.986686
PSME2	14:24610733	Incidence AIS	Wald ratio	1	0.116315	1.12335	0.0571716	0.502125
GZMH	14:25076303	Subsequent MACE	Wald ratio	1	-0.0567848	0.944797	0.0639529	0.967468
GZMH	14:25076303	Subsequent AIS	Wald ratio	1	0.0520807	1.05346	0.0651849	0.994138
GZMH	14:25076303	Subsequent MACE SlopeHunter Adjusted	Wald ratio	1	-0.0399845	0.960804	0.0661929	0.989644
GZMH	14:25076303	Subsequent AIS SlopeHunter Adjusted	Wald ratio	1	0.0385285	1.03928	0.0665289	0.986686
GZMB	14:25101878	Subsequent MACE	Wald ratio	1	-0.0432838	0.95764	0.0326034	0.96198
GZMB	14:25101878	Subsequent AIS	Wald ratio	1	-0.0272632	0.973105	0.0320413	0.994138
GZMB	14:25101878	Subsequent MACE SlopeHunter Adjusted	Wald ratio	1	-0.00562128	0.994394	0.0340087	0.994247
GZMB	14:25101878	Subsequent AIS SlopeHunter Adjusted	Wald ratio	1	0.00112426	1.00112	0.0328845	0.994791
CLEC14A	14:38965830	Subsequent MACE	Wald ratio	1	-0.26611	0.766355	0.134298	0.809205
CLEC14A	14:38965830	Subsequent AIS	Wald ratio	1	-0.223831	0.79945	0.131811	0.958427
CLEC14A	14:38965830	Subsequent MACE SlopeHunter Adjusted	Wald ratio	1	-0.198961	0.819582	0.139272	0.989644
CLEC14A	14:38965830	Subsequent AIS SlopeHunter Adjusted	Wald ratio	1	-0.202691	0.81653	0.134298	0.979562
MAP4K5	14:50901768	Subsequent MACE	Wald ratio	1	0.0733368	1.07609	0.0605825	0.96198
MAP4K5	14:50901768	Subsequent AIS	Wald ratio	1	0.0640368	1.06613	0.0608483	0.994138
MAP4K5	14:50901768	Subsequent MACE SlopeHunter Adjusted	Wald ratio	1	0.0576597	1.05935	0.0627083	0.989644
MAP4K5	14:50901768	Subsequent AIS SlopeHunter Adjusted	Wald ratio	1	0.0818396	1.08528	0.0627083	0.986686
MAP4K5	14:50901768	Incidence AIS	Wald ratio	1	0.0271027	1.02747	0.0334798	0.855533
NID2	14:52487766	Subsequent MACE	Wald ratio	1	-0.00297108	0.997033	0.0176517	0.98727
NID2	14:52487766	Subsequent AIS	Wald ratio	1	-0.00594215	0.994075	0.0176517	0.994138
NID2	14:52487766	Subsequent MACE SlopeHunter Adjusted	Wald ratio	1	0.00314585	1.00315	0.0183508	0.994247
NID2	14:52487766	Subsequent AIS SlopeHunter Adjusted	Wald ratio	1	-0.01136	0.988704	0.018176	0.986686
LGALS3	14:55606801	Subsequent MACE	Wald ratio	1	-0.0211087	0.979113	0.0196009	0.967468
LGALS3	14:55606801	Subsequent AIS	Wald ratio	1	-0.0118736	0.988197	0.019224	0.994138
LGALS3	14:55606801	Subsequent MACE SlopeHunter Adjusted	Wald ratio	1	0.0143238	1.01443	0.0203548	0.989644
LGALS3	14:55606801	Subsequent AIS SlopeHunter Adjusted	Wald ratio	1	-0.0190355	0.981145	0.0196009	0.986686
MAX	14:65576165	Subsequent MACE	Wald ratio	1	-0.136831	0.872118	0.138098	0.967468
MAX	14:65576165	Subsequent AIS	Wald ratio	1	-0.114026	0.892235	0.138098	0.994138
MAX	14:65576165	Subsequent MACE SlopeHunter Adjusted	Wald ratio	1	0.082352	1.08584	0.143166	0.989644
MAX	14:65576165	Subsequent AIS SlopeHunter Adjusted	Wald ratio	1	-0.0658816	0.936242	0.141899	0.986686
FUT8	14:65796846	Subsequent MACE	Wald ratio	1	-0.0160127	0.984115	0.0131611	0.96198
FUT8	14:65796846	Subsequent AIS	Wald ratio	1	-0.0140386	0.98606	0.0131611	0.994138
FUT8	14:65796846	Subsequent MACE SlopeHunter Adjusted	Wald ratio	1	-0.00866442	0.991373	0.0137095	0.989644
FUT8	14:65796846	Subsequent AIS SlopeHunter Adjusted	Wald ratio	1	-0.0127224	0.987358	0.0134902	0.986686
SMOC1	14:70354858	Subsequent MACE	Wald ratio	1	0.0269931	1.02736	0.035091	0.967468
SMOC1	14:70354858	Subsequent AIS	Wald ratio	1	0.0537163	1.05519	0.035091	0.994138
SMOC1	14:70354858	Subsequent MACE SlopeHunter Adjusted	Wald ratio	1	-0.0143063	0.985796	0.0367106	0.989644
SMOC1	14:70354858	Subsequent AIS SlopeHunter Adjusted	Wald ratio	1	0.0607345	1.06262	0.0359008	0.979562
SMOC1	14:70354858	Incidence AIS	Wald ratio	1	-0.0561457	0.945401	0.0253735	0.464455
ENTPD5	14:74467222	Subsequent MACE	Wald ratio	1	0	1	0.0232614	1
ENTPD5	14:74467222	Subsequent AIS	Wald ratio	1	0.0084115	1.00845	0.0234691	0.994138
ENTPD5	14:74467222	Subsequent MACE SlopeHunter Adjusted	Wald ratio	1	-0.0291806	0.971241	0.0241961	0.989644
ENTPD5	14:74467222	Subsequent AIS SlopeHunter Adjusted	Wald ratio	1	0.00155769	1.00156	0.0240922	0.990075
ENTPD5	14:74467222	Incidence AIS	Wald ratio	1	0.0140192	1.01412	0.00893073	0.616286
LTBP2	14:75104905	Subsequent MACE	Wald ratio	1	0.154687	1.16729	0.102152	0.940966
LTBP2	14:75104905	Subsequent AIS	Wald ratio	1	0.15566	1.16843	0.103125	0.994138
LTBP2	14:75104905	Subsequent MACE SlopeHunter Adjusted	Wald ratio	1	0.22668	1.25443	0.106044	0.963034
LTBP2	14:75104905	Subsequent AIS SlopeHunter Adjusted	Wald ratio	1	0.177063	1.19371	0.105071	0.979562
LTBP2	14:75104905	Incidence AIS	Wald ratio	1	-0.00681013	0.993213	0.0603183	0.988873
PGF	14:75496687	Subsequent MACE	Wald ratio	1	-0.0432997	0.957624	0.0675738	0.967468
PGF	14:75496687	Subsequent AIS	Wald ratio	1	-0.0432997	0.957624	0.0669177	0.994138
PGF	14:75496687	Subsequent MACE SlopeHunter Adjusted	Wald ratio	1	-0.00196817	0.998034	0.0708541	0.994247
PGF	14:75496687	Subsequent AIS SlopeHunter Adjusted	Wald ratio	1	-0.0223059	0.977941	0.0682298	0.986686
VASH1	14:77181432	Subsequent MACE	Wald ratio	1	-0.101477	0.903502	0.0879465	0.963739
VASH1	14:77181432	Subsequent AIS	Wald ratio	1	-0.0497719	0.951446	0.0879465	0.994138
VASH1	14:77181432	Subsequent MACE SlopeHunter Adjusted	Wald ratio	1	-0.0666847	0.93549	0.0918123	0.989644
VASH1	14:77181432	Subsequent AIS SlopeHunter Adjusted	Wald ratio	1	0.0178792	1.01804	0.0898794	0.986686
VASH1	14:77181432	Incidence AIS	Wald ratio	1	0.0270605	1.02743	0.0372081	0.859391
FLRT2	14:86089315	Subsequent MACE	Wald ratio	1	-0.0071709	0.992855	0.0212259	0.98727
FLRT2	14:86089315	Subsequent AIS	Wald ratio	1	0.0153457	1.01546	0.0213693	0.994138
FLRT2	14:86089315	Subsequent MACE SlopeHunter Adjusted	Wald ratio	1	-0.00286836	0.997136	0.0219429	0.994247
FLRT2	14:86089315	Subsequent AIS SlopeHunter Adjusted	Wald ratio	1	0.00917875	1.00922	0.0219429	0.986686
FLRT2	14:86089315	Incidence AIS	Wald ratio	1	-0.0162062	0.983924	0.01133	0.684194
LGMN	14:93176042	Subsequent MACE	Wald ratio	1	-0.0434392	0.957491	0.0536716	0.967468
LGMN	14:93176042	Subsequent AIS	Wald ratio	1	-0.00569537	0.994321	0.0538646	0.994138
LGMN	14:93176042	Subsequent MACE SlopeHunter Adjusted	Wald ratio	1	-0.0200786	0.980122	0.0554091	0.989644
LGMN	14:93176042	Subsequent AIS SlopeHunter Adjusted	Wald ratio	1	-0.00144797	0.998553	0.0549265	0.996262
LGMN	14:93176042	Incidence AIS	Wald ratio	1	0.021237	1.02146	0.0281872	0.859391
SERPINA11	14:94910582	Subsequent MACE	Wald ratio	1	-0.0060178	0.994	0.0175655	0.98727
SERPINA11	14:94910582	Subsequent AIS	Wald ratio	1	-0.0170775	0.983067	0.0177281	0.994138
SERPINA11	14:94910582	Subsequent MACE SlopeHunter Adjusted	Wald ratio	1	-0.0177281	0.982428	0.018216	0.989644
SERPINA11	14:94910582	Subsequent AIS SlopeHunter Adjusted	Wald ratio	1	-0.0175655	0.982588	0.018216	0.986686
SERPINA9	14:94942663	Subsequent MACE	Wald ratio	1	-0.00298115	0.997023	0.023253	0.990552
SERPINA9	14:94942663	Subsequent AIS	Wald ratio	1	-0.00655854	0.993463	0.0234517	0.994138
SERPINA9	14:94942663	Subsequent MACE SlopeHunter Adjusted	Wald ratio	1	-0.00238492	0.997618	0.0242467	0.994247
SERPINA9	14:94942663	Subsequent AIS SlopeHunter Adjusted	Wald ratio	1	-0.0115271	0.988539	0.0238492	0.986686
SERPINA9	14:94942663	Incidence AIS	Wald ratio	1	-0.00635979	0.99366	0.0145083	0.924172
SERPINA12	14:94988407	Subsequent MACE	Wald ratio	1	0.00155533	1.00156	0.0167198	0.990552
SERPINA12	14:94988407	Subsequent AIS	Wald ratio	1	0.0110169	1.01108	0.0168494	0.994138
SERPINA12	14:94988407	Subsequent MACE SlopeHunter Adjusted	Wald ratio	1	-0.0278663	0.972518	0.0174974	0.989644
SERPINA12	14:94988407	Subsequent AIS SlopeHunter Adjusted	Wald ratio	1	0.011665	1.01173	0.0172382	0.986686
SERPINA12	14:94988407	Incidence AIS	Wald ratio	1	0.00129611	1.0013	0.00829508	0.988873
TCL1A	14:96162418	Subsequent MACE	Wald ratio	1	-0.00649782	0.993523	0.0378569	0.98727
TCL1A	14:96162418	Subsequent AIS	Wald ratio	1	-0.0262738	0.974068	0.0384219	0.994138
TCL1A	14:96162418	Subsequent MACE SlopeHunter Adjusted	Wald ratio	1	-0.00932296	0.99072	0.0392694	0.994247
TCL1A	14:96162418	Subsequent AIS SlopeHunter Adjusted	Wald ratio	1	-0.000282514	0.999718	0.0392694	0.999986
TCL1A	14:96162418	Incidence AIS	Wald ratio	1	0.00296639	1.00297	0.0228836	0.988873
SPINT1	15:41145919	Subsequent MACE	Wald ratio	1	0.0209389	1.02116	0.0326049	0.967468
SPINT1	15:41145919	Subsequent AIS	Wald ratio	1	0.00403822	1.00405	0.032904	0.994138
SPINT1	15:41145919	Subsequent MACE SlopeHunter Adjusted	Wald ratio	1	0.03769	1.03841	0.0338014	0.989644
SPINT1	15:41145919	Subsequent AIS SlopeHunter Adjusted	Wald ratio	1	-0.00673036	0.993292	0.0336518	0.986686
SPINT1	15:41145919	Incidence AIS	Wald ratio	1	-0.0370918	0.963588	0.0239302	0.616286
TYRO3	15:41863181	Subsequent MACE	Wald ratio	1	-0.00376149	0.996246	0.0178671	0.98727
TYRO3	15:41863181	Subsequent AIS	Wald ratio	1	0.0010971	1.0011	0.0180238	0.995094
TYRO3	15:41863181	Subsequent MACE SlopeHunter Adjusted	Wald ratio	1	-0.0123816	0.987695	0.0186507	0.989644
TYRO3	15:41863181	Subsequent AIS SlopeHunter Adjusted	Wald ratio	1	0.009247	1.00929	0.0186507	0.986686
TYRO3	15:41863181	Incidence AIS	Wald ratio	1	0.00438841	1.0044	0.0105008	0.925741
CKMT1A_CKMT1B	15:43834864	Subsequent MACE	Wald ratio	1	0.0675517	1.06989	0.0599304	0.965422
CKMT1A_CKMT1B	15:43834864	Subsequent AIS	Wald ratio	1	0.0478058	1.04897	0.0599304	0.994138
CKMT1A_CKMT1B	15:43834864	Subsequent MACE SlopeHunter Adjusted	Wald ratio	1	0.116397	1.12344	0.0627018	0.989644
CKMT1A_CKMT1B	15:43834864	Subsequent AIS SlopeHunter Adjusted	Wald ratio	1	0.0204387	1.02065	0.0613161	0.986686
SORD	15:45323474	Subsequent MACE	Wald ratio	1	-0.058909	0.942793	0.0787063	0.967468
SORD	15:45323474	Subsequent AIS	Wald ratio	1	0.000965722	1.00097	0.0791892	0.995094
SORD	15:45323474	Subsequent MACE SlopeHunter Adjusted	Wald ratio	1	0.014003	1.0141	0.0816035	0.994247
SORD	15:45323474	Subsequent AIS SlopeHunter Adjusted	Wald ratio	1	-0.0130372	0.987047	0.0816035	0.986686
SORD	15:45323474	Incidence AIS	Wald ratio	1	0.0468375	1.04795	0.0550461	0.848172
USP8	15:50759428	Subsequent MACE	Wald ratio	1	-0.152429	0.85862	0.137751	0.967468
USP8	15:50759428	Subsequent AIS	Wald ratio	1	0.0496805	1.05094	0.137751	0.994138
USP8	15:50759428	Subsequent MACE SlopeHunter Adjusted	Wald ratio	1	-0.0869409	0.916731	0.143396	0.989644
USP8	15:50759428	Subsequent AIS SlopeHunter Adjusted	Wald ratio	1	0.145654	1.1568	0.141138	0.986686
USP8	15:50759428	Incidence AIS	Wald ratio	1	0.241628	1.27332	0.0891991	0.254868
SCG3	15:51973650	Subsequent MACE	Wald ratio	1	-0.0313054	0.96918	0.0173603	0.862776
SCG3	15:51973650	Subsequent AIS	Wald ratio	1	-0.0120953	0.987978	0.0175026	0.994138
SCG3	15:51973650	Subsequent MACE SlopeHunter Adjusted	Wald ratio	1	-0.026325	0.974018	0.0180718	0.989644
SCG3	15:51973650	Subsequent AIS SlopeHunter Adjusted	Wald ratio	1	-0.00839554	0.99164	0.0179295	0.986686
PRTG	15:56003705	Subsequent MACE	Wald ratio	1	-0.000448406	0.999552	0.0237655	0.993639
PRTG	15:56003705	Subsequent AIS	Wald ratio	1	0.010986	1.01105	0.0237655	0.994138
PRTG	15:56003705	Subsequent MACE SlopeHunter Adjusted	Wald ratio	1	-0.000896813	0.999104	0.0246624	0.994247
PRTG	15:56003705	Subsequent AIS SlopeHunter Adjusted	Wald ratio	1	0.00807131	1.0081	0.0244381	0.986686
CA12	15:63674171	Subsequent MACE	Wald ratio	1	0.0105834	1.01064	0.0402853	0.98727
CA12	15:63674171	Subsequent AIS	Wald ratio	1	0.00990062	1.00995	0.0406267	0.994138
CA12	15:63674171	Subsequent MACE SlopeHunter Adjusted	Wald ratio	1	0.0273121	1.02769	0.0419923	0.989644
CA12	15:63674171	Subsequent AIS SlopeHunter Adjusted	Wald ratio	1	0.0133146	1.0134	0.0416509	0.986686
CA12	15:63674171	Incidence AIS	Wald ratio	1	0.0013656	1.00137	0.0194598	0.990755
ITGA11	15:68628163	Subsequent MACE	Wald ratio	1	0.0649579	1.06711	0.0543639	0.962005
ITGA11	15:68628163	Subsequent AIS	Wald ratio	1	0.026485	1.02684	0.0552003	0.994138
ITGA11	15:68628163	Subsequent MACE SlopeHunter Adjusted	Wald ratio	1	0.0883762	1.0924	0.0563154	0.989644
ITGA11	15:68628163	Subsequent AIS SlopeHunter Adjusted	Wald ratio	1	0.0306668	1.03114	0.0563154	0.986686
ITGA11	15:68628163	Incidence AIS	Wald ratio	1	0.0172849	1.01744	0.0309456	0.9049
CD276	15:73996359	Subsequent MACE	Wald ratio	1	0.0196718	1.01987	0.0110465	0.862776
CD276	15:73996359	Subsequent AIS	Wald ratio	1	0.0150565	1.01517	0.0110465	0.994138
CD276	15:73996359	Subsequent MACE SlopeHunter Adjusted	Wald ratio	1	0.00688512	1.00691	0.0115761	0.989644
CD276	15:73996359	Subsequent AIS SlopeHunter Adjusted	Wald ratio	1	0.0152078	1.01532	0.0112734	0.986686
CD276	15:73996359	Incidence AIS	Wald ratio	1	-7.56607e-05	0.999924	0.0063555	0.995775
ISLR2	15:74469716	Subsequent MACE	Wald ratio	1	-0.0263998	0.973946	0.0475196	0.967489
ISLR2	15:74469716	Subsequent AIS	Wald ratio	1	-0.0588919	0.942809	0.0479258	0.994138
ISLR2	15:74469716	Subsequent MACE SlopeHunter Adjusted	Wald ratio	1	0.00365536	1.00366	0.0495504	0.994247
ISLR2	15:74469716	Subsequent AIS SlopeHunter Adjusted	Wald ratio	1	-0.0848855	0.918617	0.0487381	0.979562
ISLR2	15:74469716	Incidence AIS	Wald ratio	1	0.0146214	1.01473	0.0300552	0.919031
SEMA7A	15:74692412	Subsequent MACE	Wald ratio	1	0	1	0.0734084	1
SEMA7A	15:74692412	Subsequent AIS	Wald ratio	1	-0.0403963	0.960409	0.0738427	0.994138
SEMA7A	15:74692412	Subsequent MACE SlopeHunter Adjusted	Wald ratio	1	0.0234559	1.02373	0.0760146	0.989644
SEMA7A	15:74692412	Subsequent AIS SlopeHunter Adjusted	Wald ratio	1	-0.0877425	0.915997	0.0755802	0.986686
SEMA7A	15:74692412	Incidence AIS	Wald ratio	1	-0.0747115	0.928011	0.0508212	0.673144
MPI	15:75173925	Subsequent MACE	Wald ratio	1	-0.0474228	0.953684	0.0523117	0.967468
MPI	15:75173925	Subsequent AIS	Wald ratio	1	-0.037156	0.963526	0.0523117	0.994138
MPI	15:75173925	Subsequent MACE SlopeHunter Adjusted	Wald ratio	1	-0.0454672	0.955551	0.0542673	0.989644
MPI	15:75173925	Subsequent AIS SlopeHunter Adjusted	Wald ratio	1	-0.0205336	0.979676	0.0537784	0.986686
PPCDC	15:75320306	Subsequent MACE	Wald ratio	1	0.0391486	1.03993	0.0317989	0.96198
PPCDC	15:75320306	Subsequent AIS	Wald ratio	1	0.028349	1.02875	0.0319489	0.994138
PPCDC	15:75320306	Subsequent MACE SlopeHunter Adjusted	Wald ratio	1	0.0226492	1.02291	0.0328489	0.989644
PPCDC	15:75320306	Subsequent AIS SlopeHunter Adjusted	Wald ratio	1	0.0160494	1.01618	0.0326989	0.986686
PPCDC	15:75320306	Incidence AIS	Wald ratio	1	0.029849	1.0303	0.0115496	0.310088
CTSH	15:79238144	Subsequent MACE	Wald ratio	1	-0.0581627	0.943496	0.0589428	0.967468
CTSH	15:79238144	Subsequent MACE SlopeHunter Adjusted	Wald ratio	1	-0.0689111	0.93341	0.0595496	0.989644
IL16	15:81595358	Subsequent MACE	Wald ratio	1	0.0307334	1.03121	0.0173395	0.862776
IL16	15:81595358	Subsequent AIS	Wald ratio	1	0.0424662	1.04338	0.0173395	0.726531
IL16	15:81595358	Subsequent MACE SlopeHunter Adjusted	Wald ratio	1	-0.0224271	0.977823	0.0180663	0.989644
IL16	15:81595358	Subsequent AIS SlopeHunter Adjusted	Wald ratio	1	0.03769	1.03841	0.0177548	0.925373
NTRK3	15:88514855	Subsequent MACE	Wald ratio	1	-0.0180048	0.982156	0.0503401	0.98727
NTRK3	15:88514855	Subsequent AIS	Wald ratio	1	-0.0308654	0.969606	0.0503401	0.994138
NTRK3	15:88514855	Subsequent MACE SlopeHunter Adjusted	Wald ratio	1	0.0679775	1.07034	0.0521773	0.989644
NTRK3	15:88514855	Subsequent AIS SlopeHunter Adjusted	Wald ratio	1	0.0312329	1.03173	0.0514424	0.986686
ACAN	15:89252012	Subsequent MACE	Wald ratio	1	0.0210382	1.02126	0.0999316	0.98727
ACAN	15:89252012	Subsequent AIS	Wald ratio	1	0.0556011	1.05718	0.101434	0.994138
ACAN	15:89252012	Subsequent MACE SlopeHunter Adjusted	Wald ratio	1	-0.0706284	0.931808	0.103688	0.989644
ACAN	15:89252012	Subsequent AIS SlopeHunter Adjusted	Wald ratio	1	-0.0631147	0.938836	0.103688	0.986686
MFGE8	15:89455768	Subsequent MACE	Wald ratio	1	-0.0153114	0.984805	0.031966	0.98334
MFGE8	15:89455768	Subsequent AIS	Wald ratio	1	-0.00268622	0.997317	0.0322346	0.994138
MFGE8	15:89455768	Subsequent MACE SlopeHunter Adjusted	Wald ratio	1	0.00698416	1.00701	0.0333091	0.994247
MFGE8	15:89455768	Subsequent AIS SlopeHunter Adjusted	Wald ratio	1	-0.0110135	0.989047	0.0330404	0.986686
ANPEP	15:90328305	Subsequent MACE	Wald ratio	1	0.00319966	1.0032	0.0302737	0.990552
ANPEP	15:90328305	Subsequent AIS	Wald ratio	1	-0.0118141	0.988255	0.0306429	0.994138
ANPEP	15:90328305	Subsequent MACE SlopeHunter Adjusted	Wald ratio	1	-0.0164906	0.983645	0.0315044	0.989644
ANPEP	15:90328305	Subsequent AIS SlopeHunter Adjusted	Wald ratio	1	-0.00775303	0.992277	0.0312582	0.986686
ANPEP	15:90328305	Incidence AIS	Wald ratio	1	0.00147677	1.00148	0.0179673	0.990755
FURIN	15:91425232	Subsequent MACE	Wald ratio	1	0.016331	1.01647	0.0592	0.98727
FURIN	15:91425232	Subsequent AIS	Wald ratio	1	-0.0188828	0.981294	0.0602207	0.994138
FURIN	15:91425232	Subsequent MACE SlopeHunter Adjusted	Wald ratio	1	0.0183724	1.01854	0.0622621	0.989644
FURIN	15:91425232	Subsequent AIS SlopeHunter Adjusted	Wald ratio	1	0.0168414	1.01698	0.0622621	0.986686
FURIN	15:91425232	Incidence AIS	Wald ratio	1	0.126565	1.13492	0.0336827	0.0172711
FES	15:91429042	Subsequent MACE	Wald ratio	1	-0.0719953	0.930535	0.076495	0.967468
FES	15:91429042	Subsequent AIS	Wald ratio	1	-0.116992	0.889592	0.076495	0.994138
FES	15:91429042	Subsequent MACE SlopeHunter Adjusted	Wald ratio	1	0.00599961	1.00602	0.0794948	0.994247
FES	15:91429042	Subsequent AIS SlopeHunter Adjusted	Wald ratio	1	-0.118492	0.888259	0.0787449	0.979562
RGMA	15:93616014	Subsequent MACE	Wald ratio	1	-0.0939416	0.910336	0.046101	0.809205
RGMA	15:93616014	Subsequent AIS	Wald ratio	1	-0.0787196	0.924299	0.0469708	0.958615
RGMA	15:93616014	Subsequent MACE SlopeHunter Adjusted	Wald ratio	1	-0.0943765	0.90994	0.0482756	0.989644
RGMA	15:93616014	Subsequent AIS SlopeHunter Adjusted	Wald ratio	1	-0.0700213	0.932374	0.0482756	0.986686
IGF1R	15:99505423	Subsequent MACE	Wald ratio	1	-0.0359198	0.964718	0.0960647	0.98727
IGF1R	15:99505423	Subsequent AIS	Wald ratio	1	-0.111101	0.894848	0.0969	0.994138
IGF1R	15:99505423	Subsequent MACE SlopeHunter Adjusted	Wald ratio	1	-0.266475	0.766075	0.101077	0.826006
IGF1R	15:99505423	Subsequent AIS SlopeHunter Adjusted	Wald ratio	1	-0.175422	0.839102	0.0994061	0.979562
IGF1R	15:99505423	Incidence AIS	Wald ratio	1	-0.0902173	0.913733	0.0476147	0.557875
CPPED1	16:12891282	Subsequent MACE	Wald ratio	1	0.00861066	1.00865	0.0149171	0.967468
CPPED1	16:12891282	Subsequent AIS	Wald ratio	1	0.00812556	1.00816	0.0150383	0.994138
CPPED1	16:12891282	Subsequent MACE SlopeHunter Adjusted	Wald ratio	1	-0.0109149	0.989144	0.0156447	0.989644
CPPED1	16:12891282	Subsequent AIS SlopeHunter Adjusted	Wald ratio	1	-0.00861066	0.991426	0.0154022	0.986686
CEP20	16:15965897	Subsequent MACE	Wald ratio	1	-0.00365674	0.99635	0.0969037	0.993639
CEP20	16:15965897	Subsequent AIS	Wald ratio	1	0.0905044	1.09473	0.0973607	0.994138
CEP20	16:15965897	Subsequent MACE SlopeHunter Adjusted	Wald ratio	1	0.0447951	1.04581	0.101017	0.989644
CEP20	16:15965897	Subsequent AIS SlopeHunter Adjusted	Wald ratio	1	0.069021	1.07146	0.0996462	0.986686
CEP20	16:15965897	Incidence AIS	Wald ratio	1	0.063993	1.06608	0.0415954	0.616286
NOMO1	16:16348287	Subsequent MACE	Wald ratio	1	-0.000593532	0.999407	0.0324464	0.993639
NOMO1	16:16348287	Subsequent AIS	Wald ratio	1	-0.00830944	0.991725	0.0332378	0.994138
NOMO1	16:16348287	Subsequent MACE SlopeHunter Adjusted	Wald ratio	1	-0.0213671	0.97886	0.0338313	0.989644
NOMO1	16:16348287	Subsequent AIS SlopeHunter Adjusted	Wald ratio	1	-0.00375903	0.996248	0.034227	0.986686
GFER	16:2023322	Subsequent MACE	Wald ratio	1	-0.141928	0.867684	0.151649	0.967468
GFER	16:2023322	Subsequent AIS	Wald ratio	1	-0.157482	0.854292	0.151649	0.994138
GFER	16:2023322	Subsequent MACE SlopeHunter Adjusted	Wald ratio	1	-0.0330517	0.967488	0.157482	0.994247
GFER	16:2023322	Subsequent AIS SlopeHunter Adjusted	Wald ratio	1	-0.15651	0.855123	0.155538	0.986686
GP2	16:20328685	Subsequent MACE	Wald ratio	1	-0.0710221	0.931441	0.0469176	0.940966
GP2	16:20328685	Subsequent AIS	Wald ratio	1	-0.0499307	0.951295	0.0473481	0.994138
GP2	16:20328685	Subsequent MACE SlopeHunter Adjusted	Wald ratio	1	-0.0710221	0.931441	0.0486394	0.989644
GP2	16:20328685	Subsequent AIS SlopeHunter Adjusted	Wald ratio	1	-0.00860874	0.991428	0.0486394	0.986686
UMOD	16:20367645	Subsequent MACE	Wald ratio	1	0.010921	1.01098	0.0144574	0.967468
UMOD	16:20367645	Subsequent AIS	Wald ratio	1	0.0154975	1.01562	0.0145614	0.994138
UMOD	16:20367645	Subsequent MACE SlopeHunter Adjusted	Wald ratio	1	0.0244423	1.02474	0.0149774	0.989644
UMOD	16:20367645	Subsequent AIS SlopeHunter Adjusted	Wald ratio	1	0.0257944	1.02613	0.0148734	0.979562
UMOD	16:20367645	Incidence AIS	Wald ratio	1	0.00478445	1.0048	0.00967291	0.918176
IL4R	16:27327214	Subsequent MACE	Wald ratio	1	0.0371731	1.03787	0.0333604	0.967468
IL4R	16:27327214	Subsequent AIS	Wald ratio	1	0.0270061	1.02737	0.0336782	0.994138
IL4R	16:27327214	Subsequent MACE SlopeHunter Adjusted	Wald ratio	1	-0.0111201	0.988941	0.0346313	0.989644
IL4R	16:27327214	Subsequent AIS SlopeHunter Adjusted	Wald ratio	1	0.0317719	1.03228	0.0346313	0.986686
PRSS27	16:2767894	Subsequent MACE	Wald ratio	1	-0.0193919	0.980795	0.0581758	0.98727
PRSS27	16:2767894	Subsequent AIS	Wald ratio	1	-0.00681338	0.99321	0.059224	0.994138
PRSS27	16:2767894	Subsequent MACE SlopeHunter Adjusted	Wald ratio	1	0.0107442	1.0108	0.0602722	0.994247
PRSS27	16:2767894	Subsequent AIS SlopeHunter Adjusted	Wald ratio	1	0.0102201	1.01027	0.0602722	0.986686
PRSS27	16:2767894	Incidence AIS	Wald ratio	1	0.0474316	1.04857	0.034591	0.704565
HBQ1	16:281299	Subsequent MACE	Wald ratio	1	0.0126759	1.01276	0.0270706	0.98727
HBQ1	16:281299	Subsequent AIS	Wald ratio	1	0.00171877	1.00172	0.0272855	0.995094
HBQ1	16:281299	Subsequent MACE SlopeHunter Adjusted	Wald ratio	1	-0.0296488	0.970786	0.0281449	0.989644
HBQ1	16:281299	Subsequent AIS SlopeHunter Adjusted	Wald ratio	1	-0.0133205	0.986768	0.0277152	0.986686
HBQ1	16:281299	Incidence AIS	Wald ratio	1	0.0189065	1.01909	0.0143947	0.733644
EBI3_IL27	16:28513068	Subsequent MACE	Inverse variance weighted	2	-0.00974441	0.990303	0.0575727	0.98727
EBI3_IL27	16:28513068	Subsequent AIS	Inverse variance weighted	2	-0.0123024	0.987773	0.0580781	0.994138
EBI3_IL27	16:28513068	Subsequent MACE SlopeHunter Adjusted	Inverse variance weighted	2	0.0159375	1.01607	0.030852	0.989644
EBI3_IL27	16:28513068	Subsequent AIS SlopeHunter Adjusted	Inverse variance weighted	2	0.00562611	1.00564	0.0449519	0.986686
SEZ6L2	16:29892184	Subsequent MACE	Wald ratio	1	-0.100155	0.904697	0.0735708	0.955828
SEZ6L2	16:29892184	Subsequent AIS	Wald ratio	1	-0.12303	0.884237	0.074189	0.966084
SEZ6L2	16:29892184	Subsequent MACE SlopeHunter Adjusted	Wald ratio	1	-0.0828444	0.920494	0.0760437	0.989644
SEZ6L2	16:29892184	Subsequent AIS SlopeHunter Adjusted	Wald ratio	1	-0.0673884	0.934832	0.0760437	0.986686
SEZ6L2	16:29892184	Incidence AIS	Wald ratio	1	-0.0803714	0.922774	0.0414222	0.557875
TNFRSF12A	16:3032316	Subsequent MACE	Wald ratio	1	0.107216	1.11317	0.169874	0.967468
TNFRSF12A	16:3032316	Subsequent AIS	Wald ratio	1	0.0835447	1.08713	0.167089	0.994138
TNFRSF12A	16:3032316	Subsequent MACE SlopeHunter Adjusted	Wald ratio	1	0.140634	1.151	0.175444	0.989644
TNFRSF12A	16:3032316	Subsequent AIS SlopeHunter Adjusted	Wald ratio	1	0.140634	1.151	0.169874	0.986686
SULT1A1	16:30323168	Subsequent MACE	Wald ratio	1	-0.106965	0.898557	0.118401	0.967468
SULT1A1	16:30323168	Subsequent AIS	Wald ratio	1	-0.166838	0.846337	0.119074	0.994138
SULT1A1	16:30323168	Subsequent MACE SlopeHunter Adjusted	Wald ratio	1	-0.0982193	0.90645	0.122438	0.989644
SULT1A1	16:30323168	Subsequent AIS SlopeHunter Adjusted	Wald ratio	1	-0.145311	0.864754	0.121765	0.986686
DCTPP1	16:30435601	Subsequent MACE	Wald ratio	1	-0.304802	0.737269	0.106652	0.554883
DCTPP1	16:30435601	Subsequent AIS	Wald ratio	1	-0.230593	0.794063	0.1084	0.80471
DCTPP1	16:30435601	Subsequent MACE SlopeHunter Adjusted	Wald ratio	1	-0.224765	0.798704	0.110537	0.989644
DCTPP1	16:30435601	Subsequent AIS SlopeHunter Adjusted	Wald ratio	1	-0.167262	0.845978	0.110731	0.979562
CTF1	16:31000726	Subsequent MACE	Wald ratio	1	0.0553897	1.05695	0.197557	0.98727
CTF1	16:31000726	Subsequent AIS	Wald ratio	1	-0.0775456	0.925385	0.193864	0.994138
CTF1	16:31000726	Subsequent MACE SlopeHunter Adjusted	Wald ratio	1	0.265871	1.30457	0.204942	0.989644
CTF1	16:31000726	Subsequent AIS SlopeHunter Adjusted	Wald ratio	1	-0.0775456	0.925385	0.197557	0.986686
PRSS8	16:31122571	Subsequent MACE	Wald ratio	1	-0.070485	0.931942	0.0931099	0.967468
PRSS8	16:31122571	Subsequent AIS	Wald ratio	1	-0.00435093	0.995659	0.0939801	0.995094
PRSS8	16:31122571	Subsequent MACE SlopeHunter Adjusted	Wald ratio	1	-0.101812	0.9032	0.0974608	0.989644
PRSS8	16:31122571	Subsequent AIS SlopeHunter Adjusted	Wald ratio	1	-0.0626534	0.939269	0.0957204	0.986686
PRSS8	16:31122571	Incidence AIS	Wald ratio	1	-0.0321969	0.968316	0.0548217	0.895585
IL32	16:3115272	Subsequent MACE	Wald ratio	1	-0.0778609	0.925093	0.0401945	0.809205
IL32	16:3115272	Subsequent AIS	Wald ratio	1	-0.0697715	0.932607	0.0401945	0.958427
IL32	16:3115272	Subsequent MACE SlopeHunter Adjusted	Wald ratio	1	-0.051823	0.949497	0.0422168	0.989644
IL32	16:3115272	Subsequent AIS SlopeHunter Adjusted	Wald ratio	1	-0.074069	0.928608	0.0412056	0.979562
IL32	16:3115272	Incidence AIS	Wald ratio	1	0.0293243	1.02976	0.0328634	0.840794
ITGAM	16:31357810	Subsequent MACE	Wald ratio	1	0.0379103	1.03864	0.0696059	0.967489
ITGAM	16:31357810	Subsequent AIS	Wald ratio	1	-0.000621481	0.999379	0.0702273	0.995094
ITGAM	16:31357810	Subsequent MACE SlopeHunter Adjusted	Wald ratio	1	-0.0105652	0.98949	0.0727133	0.994247
ITGAM	16:31357810	Subsequent AIS SlopeHunter Adjusted	Wald ratio	1	0.00870073	1.00874	0.0720918	0.986686
ITGAM	16:31357810	Incidence AIS	Wald ratio	1	-0.0379103	0.962799	0.0366674	0.824596
AXIN1	16:361321	Subsequent MACE	Wald ratio	1	0.137677	1.14761	0.202466	0.967468
AXIN1	16:361321	Subsequent AIS	Wald ratio	1	0.261182	1.29846	0.204491	0.994138
AXIN1	16:361321	Subsequent MACE SlopeHunter Adjusted	Wald ratio	1	0.107307	1.11328	0.21259	0.989644
AXIN1	16:361321	Subsequent AIS SlopeHunter Adjusted	Wald ratio	1	0.485919	1.62567	0.210565	0.925373
VASN	16:4431360	Subsequent MACE	Wald ratio	1	0.0423394	1.04325	0.0337601	0.96198
VASN	16:4431360	Subsequent AIS	Wald ratio	1	0.0451249	1.04616	0.0349857	0.994138
VASN	16:4431360	Subsequent MACE SlopeHunter Adjusted	Wald ratio	1	0.0407795	1.04162	0.0348743	0.989644
VASN	16:4431360	Subsequent AIS SlopeHunter Adjusted	Wald ratio	1	0.0340944	1.03468	0.0356542	0.986686
VASN	16:4431360	Incidence AIS	Wald ratio	1	-0.0592752	0.942447	0.0181614	0.0829951
HMOX2	16:4516092	Subsequent MACE	Wald ratio	1	-0.0768601	0.926019	0.0985814	0.967468
HMOX2	16:4516092	Subsequent AIS	Wald ratio	1	-0.111113	0.894838	0.100252	0.994138
HMOX2	16:4516092	Subsequent MACE SlopeHunter Adjusted	Wald ratio	1	-0.0877208	0.916017	0.103594	0.989644
HMOX2	16:4516092	Subsequent AIS SlopeHunter Adjusted	Wald ratio	1	-0.071012	0.931451	0.102759	0.986686
HMOX2	16:4516092	Incidence AIS	Wald ratio	1	-0.0217213	0.978513	0.051797	0.925741
LPCAT2	16:55590610	Subsequent MACE	Wald ratio	1	0.213538	1.23805	0.0777214	0.625184
LPCAT2	16:55590610	Subsequent AIS	Wald ratio	1	0.173892	1.18993	0.0773289	0.782617
LPCAT2	16:55590610	Subsequent MACE SlopeHunter Adjusted	Wald ratio	1	0.144844	1.15586	0.0812542	0.989644
LPCAT2	16:55590610	Subsequent AIS SlopeHunter Adjusted	Wald ratio	1	0.144844	1.15586	0.0792916	0.979562
LPCAT2	16:55590610	Incidence AIS	Wald ratio	1	-0.0310101	0.969466	0.0392532	0.859391
CES1	16:55849073	Subsequent MACE	Wald ratio	1	0.00298458	1.00299	0.0191364	0.98727
CES1	16:55849073	Subsequent AIS	Wald ratio	1	-0.0043013	0.995708	0.0191364	0.994138
CES1	16:55849073	Subsequent MACE SlopeHunter Adjusted	Wald ratio	1	-0.0259834	0.974351	0.0200142	0.989644
CES1	16:55849073	Subsequent AIS SlopeHunter Adjusted	Wald ratio	1	-0.0200142	0.980185	0.0196631	0.986686
CCL22	16:57394393	Subsequent MACE	Wald ratio	1	0.0769977	1.08004	0.0699326	0.967468
CCL22	16:57394393	Subsequent AIS	Wald ratio	1	0.0324516	1.03298	0.0712498	0.994138
CCL22	16:57394393	Subsequent MACE SlopeHunter Adjusted	Wald ratio	1	0.0790334	1.08224	0.073046	0.989644
CCL22	16:57394393	Subsequent AIS SlopeHunter Adjusted	Wald ratio	1	0.0489768	1.0502	0.073046	0.986686
CX3CL1	16:57409062	Subsequent MACE	Wald ratio	1	-0.0443953	0.956576	0.0483125	0.967468
CX3CL1	16:57409062	Subsequent AIS	Wald ratio	1	-0.0439601	0.956992	0.047442	0.994138
CX3CL1	16:57409062	Subsequent MACE SlopeHunter Adjusted	Wald ratio	1	-0.0500535	0.951179	0.0500535	0.989644
CX3CL1	16:57409062	Subsequent AIS SlopeHunter Adjusted	Wald ratio	1	-0.00826971	0.991764	0.0487478	0.986686
CCL17	16:57442968	Subsequent MACE	Wald ratio	1	-0.0324726	0.968049	0.0423209	0.967468
CCL17	16:57442968	Subsequent AIS	Wald ratio	1	-0.0351343	0.965476	0.0423209	0.994138
CCL17	16:57442968	Subsequent MACE SlopeHunter Adjusted	Wald ratio	1	0.075592	1.07852	0.0444502	0.989644
CCL17	16:57442968	Subsequent AIS SlopeHunter Adjusted	Wald ratio	1	-0.0159701	0.984157	0.0431194	0.986686
CCL17	16:57442968	Incidence AIS	Wald ratio	1	0.0234229	1.0237	0.0292786	0.855924
CIAPIN1	16:57486613	Subsequent MACE	Wald ratio	1	0.15575	1.16853	0.182915	0.967468
CIAPIN1	16:57486613	Subsequent AIS	Wald ratio	1	0.0615755	1.06351	0.182915	0.994138
CIAPIN1	16:57486613	Subsequent MACE SlopeHunter Adjusted	Wald ratio	1	0.380319	1.46275	0.19016	0.989644
CIAPIN1	16:57486613	Subsequent AIS SlopeHunter Adjusted	Wald ratio	1	-0.0199215	0.980276	0.19016	0.986686
ADGRG1	16:57682275	Subsequent MACE	Wald ratio	1	-0.133732	0.874824	0.147663	0.967468
ADGRG1	16:57682275	Subsequent AIS	Wald ratio	1	0.0195026	1.01969	0.149056	0.994138
ADGRG1	16:57682275	Subsequent MACE SlopeHunter Adjusted	Wald ratio	1	-0.0362192	0.964429	0.154628	0.994247
ADGRG1	16:57682275	Subsequent AIS SlopeHunter Adjusted	Wald ratio	1	0.00557218	1.00559	0.153235	0.994791
ADGRG1	16:57682275	Incidence AIS	Wald ratio	1	-0.140698	0.868752	0.0849757	0.614362
CDH5	16:66432381	Subsequent MACE	Wald ratio	1	0.0434177	1.04437	0.0577814	0.967468
CDH5	16:66432381	Subsequent AIS	Wald ratio	1	0.0656162	1.06782	0.0584343	0.994138
CDH5	16:66432381	Subsequent MACE SlopeHunter Adjusted	Wald ratio	1	0.0989139	1.10397	0.060393	0.989644
CDH5	16:66432381	Subsequent AIS SlopeHunter Adjusted	Wald ratio	1	0.0199134	1.02011	0.0607194	0.986686
CDH5	16:66432381	Incidence AIS	Wald ratio	1	0.0561491	1.05776	0.03493	0.614362
WFIKKN1	16:669708	Subsequent MACE	Wald ratio	1	0.0615608	1.0635	0.0428727	0.940966
WFIKKN1	16:669708	Subsequent AIS	Wald ratio	1	0.0278489	1.02824	0.0432391	0.994138
WFIKKN1	16:669708	Subsequent MACE SlopeHunter Adjusted	Wald ratio	1	0.0241846	1.02448	0.0447049	0.989644
WFIKKN1	16:669708	Subsequent AIS SlopeHunter Adjusted	Wald ratio	1	0.0721873	1.07486	0.0443384	0.979562
WFIKKN1	16:669708	Incidence AIS	Wald ratio	1	0.0157566	1.01588	0.0260168	0.895585
CES3	16:66997756	Subsequent MACE	Wald ratio	1	-0.0271934	0.973173	0.0633725	0.98727
CES3	16:66997756	Subsequent AIS	Wald ratio	1	-0.0469382	0.954146	0.0642001	0.994138
CES3	16:66997756	Subsequent MACE SlopeHunter Adjusted	Wald ratio	1	0.0148973	1.01501	0.0656189	0.994247
CES3	16:66997756	Subsequent AIS SlopeHunter Adjusted	Wald ratio	1	-0.0740134	0.928659	0.0655007	0.986686
TPPP3	16:67332365	Subsequent MACE	Wald ratio	1	0.0494767	1.05072	0.132222	0.98727
TPPP3	16:67332365	Subsequent AIS	Wald ratio	1	0.110896	1.11728	0.131369	0.994138
TPPP3	16:67332365	Subsequent MACE SlopeHunter Adjusted	Wald ratio	1	0.133075	1.14234	0.139046	0.989644
TPPP3	16:67332365	Subsequent AIS SlopeHunter Adjusted	Wald ratio	1	0.191935	1.21159	0.135634	0.986686
TPPP3	16:67332365	Incidence AIS	Wald ratio	1	0.0477706	1.04893	0.0887168	0.9049
PLA2G15	16:68294800	Subsequent MACE	Wald ratio	1	-0.0600874	0.941682	0.0483135	0.96198
PLA2G15	16:68294800	Subsequent AIS	Wald ratio	1	-0.0272017	0.973165	0.0491255	0.994138
PLA2G15	16:68294800	Subsequent MACE SlopeHunter Adjusted	Wald ratio	1	-0.0345096	0.966079	0.0503435	0.989644
PLA2G15	16:68294800	Subsequent AIS SlopeHunter Adjusted	Wald ratio	1	-0.0515615	0.949745	0.0503435	0.986686
WWP2	16:69809678	Subsequent MACE	Wald ratio	1	-0.00486206	0.99515	0.0654758	0.990552
WWP2	16:69809678	Subsequent AIS	Wald ratio	1	-0.0213931	0.978834	0.0661241	0.994138
WWP2	16:69809678	Subsequent MACE SlopeHunter Adjusted	Wald ratio	1	-0.0395448	0.961227	0.0677447	0.989644
WWP2	16:69809678	Subsequent AIS SlopeHunter Adjusted	Wald ratio	1	-0.0680689	0.934196	0.0677447	0.986686
WWP2	16:69809678	Incidence AIS	Wald ratio	1	0.042462	1.04338	0.0398689	0.812976
IL34	16:70694000	Subsequent MACE	Wald ratio	1	-0.0484618	0.952694	0.0158433	0.412054
IL34	16:70694000	Subsequent AIS	Wald ratio	1	-0.0443612	0.956608	0.0160297	0.696536
IL34	16:70694000	Subsequent MACE SlopeHunter Adjusted	Wald ratio	1	-0.0368123	0.963857	0.0164025	0.857583
IL34	16:70694000	Subsequent AIS SlopeHunter Adjusted	Wald ratio	1	-0.034296	0.966285	0.0164025	0.925373
IL34	16:70694000	Incidence AIS	Wald ratio	1	0.00736247	1.00739	0.00894679	0.854812
CALB2	16:71170669	Subsequent MACE	Wald ratio	1	-0.187016	0.829431	0.159714	0.962005
CALB2	16:71170669	Subsequent AIS	Wald ratio	1	-0.203397	0.815955	0.156984	0.994138
CALB2	16:71170669	Subsequent MACE SlopeHunter Adjusted	Wald ratio	1	-0.117397	0.889232	0.166539	0.989644
CALB2	16:71170669	Subsequent AIS SlopeHunter Adjusted	Wald ratio	1	-0.259365	0.771542	0.161079	0.979562
CTRB1	16:75255217	Subsequent MACE	Wald ratio	1	-0.0171798	0.982967	0.0203352	0.967468
CTRB1	16:75255217	Subsequent AIS	Wald ratio	1	-0.0122713	0.987804	0.0205105	0.994138
CTRB1	16:75255217	Subsequent MACE SlopeHunter Adjusted	Wald ratio	1	-0.0198093	0.980386	0.0212117	0.989644
CTRB1	16:75255217	Subsequent AIS SlopeHunter Adjusted	Wald ratio	1	-0.015602	0.984519	0.0208611	0.986686
CTRB1	16:75255217	Incidence AIS	Wald ratio	1	-0.00911579	0.990926	0.0129725	0.859391
MSLN	16:810593	Subsequent MACE	Wald ratio	1	0.00838035	1.00842	0.0164946	0.983
MSLN	16:810593	Subsequent AIS	Wald ratio	1	-0.000266043	0.999734	0.0166277	0.995094
MSLN	16:810593	Subsequent MACE SlopeHunter Adjusted	Wald ratio	1	0.0255401	1.02587	0.0172928	0.989644
MSLN	16:810593	Subsequent AIS SlopeHunter Adjusted	Wald ratio	1	0.00399064	1.004	0.0170267	0.986686
MSLN	16:810593	Incidence AIS	Wald ratio	1	-0.00199532	0.998007	0.00944452	0.987655
CA5A	16:87927222	Subsequent MACE	Wald ratio	1	-0.00420437	0.995804	0.0160755	0.98727
CA5A	16:87927222	Subsequent AIS	Wald ratio	1	-0.0169411	0.983202	0.0161992	0.994138
CA5A	16:87927222	Subsequent MACE SlopeHunter Adjusted	Wald ratio	1	-0.00432803	0.995681	0.0168175	0.994247
CA5A	16:87927222	Subsequent AIS SlopeHunter Adjusted	Wald ratio	1	-0.0129841	0.9871	0.0165702	0.986686
CA5A	16:87927222	Incidence AIS	Wald ratio	1	-0.0122421	0.987832	0.00927435	0.732781
IL17C	16:88684495	Subsequent MACE	Wald ratio	1	-0.0295671	0.970866	0.0862373	0.98727
IL17C	16:88684495	Subsequent AIS	Wald ratio	1	-0.00821308	0.991821	0.0870586	0.994138
IL17C	16:88684495	Subsequent MACE SlopeHunter Adjusted	Wald ratio	1	-0.0336736	0.966887	0.0903439	0.989644
IL17C	16:88684495	Subsequent AIS SlopeHunter Adjusted	Wald ratio	1	-0.053385	0.948015	0.0895226	0.986686
IL17C	16:88684495	Incidence AIS	Wald ratio	1	0.0435293	1.04449	0.0451719	0.830599
APRT	16:88869195	Subsequent MACE	Wald ratio	1	0.0321746	1.0327	0.1606	0.98727
APRT	16:88869195	Subsequent AIS	Wald ratio	1	0.0313566	1.03185	0.157874	0.994138
APRT	16:88869195	Subsequent MACE SlopeHunter Adjusted	Wald ratio	1	-0.0798912	0.923217	0.169326	0.989644
APRT	16:88869195	Subsequent AIS SlopeHunter Adjusted	Wald ratio	1	-0.001636	0.998365	0.161691	0.999687
CARHSP1	16:8903589	Subsequent MACE	Wald ratio	1	-0.104668	0.900624	0.134026	0.967468
CARHSP1	16:8903589	Subsequent AIS	Wald ratio	1	-0.0995621	0.905234	0.135302	0.994138
CARHSP1	16:8903589	Subsequent MACE SlopeHunter Adjusted	Wald ratio	1	0.0191465	1.01933	0.139132	0.994247
CARHSP1	16:8903589	Subsequent AIS SlopeHunter Adjusted	Wald ratio	1	-0.0153172	0.984799	0.137855	0.986686
CDH15	16:89199108	Subsequent MACE	Wald ratio	1	-0.0146734	0.985434	0.0318689	0.98727
CDH15	16:89199108	Subsequent AIS	Wald ratio	1	0.0142149	1.01432	0.0318689	0.994138
CDH15	16:89199108	Subsequent MACE SlopeHunter Adjusted	Wald ratio	1	-0.0486058	0.952557	0.0332445	0.989644
CDH15	16:89199108	Subsequent AIS SlopeHunter Adjusted	Wald ratio	1	-0.0121514	0.987922	0.032786	0.986686
CDH15	16:89199108	Incidence AIS	Wald ratio	1	0.0215516	1.02179	0.017654	0.762257
CHMP1A	16:89712889	Subsequent MACE	Wald ratio	1	0.0465552	1.04766	0.108981	0.98727
CHMP1A	16:89712889	Subsequent AIS	Wald ratio	1	0.0454971	1.04655	0.11004	0.994138
CHMP1A	16:89712889	Subsequent MACE SlopeHunter Adjusted	Wald ratio	1	-0.0846458	0.918838	0.113214	0.989644
CHMP1A	16:89712889	Subsequent AIS SlopeHunter Adjusted	Wald ratio	1	-0.0105807	0.989475	0.112156	0.986686
DPEP1	16:89740873	Subsequent MACE	Wald ratio	1	0.003433	1.00344	0.0132234	0.98727
DPEP1	16:89740873	Subsequent AIS	Wald ratio	1	0.00597597	1.00599	0.0133506	0.994138
DPEP1	16:89740873	Subsequent MACE SlopeHunter Adjusted	Wald ratio	1	0.0144949	1.0146	0.013732	0.989644
DPEP1	16:89740873	Subsequent AIS SlopeHunter Adjusted	Wald ratio	1	0.00991757	1.00997	0.013732	0.986686
HS3ST3B1	17:13837051	Subsequent MACE	Wald ratio	1	-0.00907831	0.990963	0.0335897	0.98727
HS3ST3B1	17:13837051	Subsequent AIS	Wald ratio	1	-0.0208801	0.979336	0.0338924	0.994138
HS3ST3B1	17:13837051	Subsequent MACE SlopeHunter Adjusted	Wald ratio	1	-0.0393393	0.961424	0.0348002	0.989644
HS3ST3B1	17:13837051	Subsequent AIS SlopeHunter Adjusted	Wald ratio	1	-0.046602	0.954467	0.0344976	0.986686
HS3ST3B1	17:13837051	Incidence AIS	Wald ratio	1	-0.00272349	0.99728	0.0187618	0.988873
SCARF1	17:1542190	Subsequent MACE	Wald ratio	1	0.0183096	1.01848	0.026801	0.967468
SCARF1	17:1542190	Subsequent AIS	Wald ratio	1	0.00636855	1.00639	0.026801	0.994138
SCARF1	17:1542190	Subsequent MACE SlopeHunter Adjusted	Wald ratio	1	0.0114103	1.01148	0.0278624	0.989644
SCARF1	17:1542190	Subsequent AIS SlopeHunter Adjusted	Wald ratio	1	0.0183096	1.01848	0.0273317	0.986686
SCARF1	17:1542190	Incidence AIS	Wald ratio	1	-0.00106142	0.998939	0.0164521	0.990755
RILP	17:1552519	Subsequent MACE	Wald ratio	1	0.040527	1.04136	0.216274	0.98727
RILP	17:1552519	Subsequent AIS	Wald ratio	1	-0.113398	0.892796	0.22134	0.994138
RILP	17:1552519	Subsequent MACE SlopeHunter Adjusted	Wald ratio	1	0.357339	1.42952	0.223678	0.989644
RILP	17:1552519	Subsequent AIS SlopeHunter Adjusted	Wald ratio	1	0.0826127	1.08612	0.226016	0.986686
TNFRSF13B	17:16842991	Subsequent MACE	Wald ratio	1	-0.183447	0.832396	0.0908498	0.809205
TNFRSF13B	17:16842991	Subsequent AIS	Wald ratio	1	-0.205577	0.814178	0.0908498	0.782617
TNFRSF13B	17:16842991	Subsequent MACE SlopeHunter Adjusted	Wald ratio	1	0.0297009	1.03015	0.0949264	0.989644
TNFRSF13B	17:16842991	Subsequent AIS SlopeHunter Adjusted	Wald ratio	1	-0.240519	0.78622	0.0931793	0.691913
TNFRSF13B	17:16842991	Incidence AIS	Wald ratio	1	-0.0640608	0.937948	0.0413483	0.616286
SHMT1	17:18263957	Subsequent MACE	Wald ratio	1	0.00280554	1.00281	0.0148694	0.98727
SHMT1	17:18263957	Subsequent AIS	Wald ratio	1	0.00350693	1.00351	0.0150097	0.994138
SHMT1	17:18263957	Subsequent MACE SlopeHunter Adjusted	Wald ratio	1	-0.00757497	0.992454	0.0155708	0.989644
SHMT1	17:18263957	Subsequent AIS SlopeHunter Adjusted	Wald ratio	1	0.00364721	1.00365	0.0154305	0.986686
ALDH3A1	17:19645938	Subsequent MACE	Wald ratio	1	-0.0213649	0.978862	0.0215723	0.967468
ALDH3A1	17:19645938	Subsequent AIS	Wald ratio	1	-0.0248911	0.975416	0.0215723	0.994138
ALDH3A1	17:19645938	Subsequent MACE SlopeHunter Adjusted	Wald ratio	1	-0.0387886	0.961954	0.022402	0.989644
ALDH3A1	17:19645938	Subsequent AIS SlopeHunter Adjusted	Wald ratio	1	-0.0342253	0.966354	0.0219871	0.979562
ALDH3A1	17:19645938	Incidence AIS	Wald ratio	1	-0.00311139	0.996893	0.0134827	0.98087
LGALS9	17:25971979	Subsequent MACE	Wald ratio	1	-0.00764832	0.992381	0.022945	0.98727
LGALS9	17:25971979	Subsequent AIS	Wald ratio	1	0.000784443	1.00078	0.0231411	0.995094
LGALS9	17:25971979	Subsequent MACE SlopeHunter Adjusted	Wald ratio	1	0.00941332	1.00946	0.0239255	0.989644
LGALS9	17:25971979	Subsequent AIS SlopeHunter Adjusted	Wald ratio	1	0.01765	1.01781	0.0235333	0.986686
LGALS9	17:25971979	Incidence AIS	Wald ratio	1	0.0119628	1.01203	0.0156889	0.859391
BLMH	17:28576076	Subsequent MACE	Wald ratio	1	-0.00437017	0.995639	0.0187043	0.98727
BLMH	17:28576076	Subsequent AIS	Wald ratio	1	0.00209768	1.0021	0.0188791	0.994138
BLMH	17:28576076	Subsequent MACE SlopeHunter Adjusted	Wald ratio	1	0.000699227	1.0007	0.0194036	0.994247
BLMH	17:28576076	Subsequent AIS SlopeHunter Adjusted	Wald ratio	1	-0.00594343	0.994074	0.0192288	0.986686
BLMH	17:28576076	Incidence AIS	Wald ratio	1	0.00139845	1.0014	0.0117121	0.988873
OMG	17:29461525	Subsequent MACE	Wald ratio	1	0.119853	1.12733	0.137315	0.967468
OMG	17:29461525	Subsequent AIS	Wald ratio	1	0.0587358	1.06049	0.139696	0.994138
OMG	17:29461525	Subsequent MACE SlopeHunter Adjusted	Wald ratio	1	0.0603232	1.06218	0.142077	0.989644
OMG	17:29461525	Subsequent AIS SlopeHunter Adjusted	Wald ratio	1	0.0134933	1.01358	0.142871	0.986686
OMG	17:29461525	Incidence AIS	Wald ratio	1	-0.0500048	0.951225	0.0777852	0.886188
CCL11	17:32515534	Subsequent MACE	Wald ratio	1	0.101537	1.10687	0.11423	0.967468
CCL11	17:32515534	Subsequent AIS	Wald ratio	1	-0.00592302	0.994094	0.115922	0.995094
CCL11	17:32515534	Subsequent MACE SlopeHunter Adjusted	Wald ratio	1	0.248767	1.28244	0.11846	0.964674
CCL11	17:32515534	Subsequent AIS SlopeHunter Adjusted	Wald ratio	1	0.0473841	1.04852	0.11846	0.986686
CCL11	17:32515534	Incidence AIS	Wald ratio	1	0.00676916	1.00679	0.087153	0.990755
CCL7	17:32516245	Subsequent MACE	Wald ratio	1	-0.0892672	0.914601	0.106399	0.967468
CCL7	17:32516245	Subsequent AIS	Wald ratio	1	-0.0730368	0.929567	0.108203	0.994138
CCL7	17:32516245	Subsequent MACE SlopeHunter Adjusted	Wald ratio	1	-0.0270507	0.973312	0.110006	0.994247
CCL7	17:32516245	Subsequent AIS SlopeHunter Adjusted	Wald ratio	1	-0.0450844	0.955917	0.110006	0.986686
CCL2	17:32533423	Subsequent MACE	Wald ratio	1	-0.20322	0.816098	0.179659	0.963739
CCL2	17:32533423	Subsequent AIS	Wald ratio	1	-0.0500688	0.951164	0.179659	0.994138
CCL2	17:32533423	Subsequent MACE SlopeHunter Adjusted	Wald ratio	1	-0.119281	0.887558	0.185549	0.989644
CCL2	17:32533423	Subsequent AIS SlopeHunter Adjusted	Wald ratio	1	-0.113391	0.892801	0.184076	0.986686
CCL8	17:32647831	Subsequent MACE	Wald ratio	1	0.0133645	1.01345	0.0130841	0.967468
CCL8	17:32647831	Subsequent AIS	Wald ratio	1	-0.00046729	0.999533	0.0131776	0.995094
CCL8	17:32647831	Subsequent MACE SlopeHunter Adjusted	Wald ratio	1	0.0157944	1.01592	0.0135514	0.989644
CCL8	17:32647831	Subsequent AIS SlopeHunter Adjusted	Wald ratio	1	0.00728972	1.00732	0.0134579	0.986686
CCL8	17:32647831	Incidence AIS	Wald ratio	1	0.00214953	1.00215	0.00728972	0.967582
CCL13	17:32682616	Subsequent MACE	Wald ratio	1	-0.0034652	0.996541	0.0469968	0.990552
CCL13	17:32682616	Subsequent AIS	Wald ratio	1	-0.0043315	0.995678	0.0472133	0.994138
CCL13	17:32682616	Subsequent MACE SlopeHunter Adjusted	Wald ratio	1	-0.020358	0.979848	0.0491625	0.989644
CCL13	17:32682616	Subsequent AIS SlopeHunter Adjusted	Wald ratio	1	-0.0197083	0.980485	0.0482962	0.986686
CCL13	17:32682616	Incidence AIS	Wald ratio	1	-0.0547935	0.946681	0.0240398	0.422876
CCL5	17:34207780	Subsequent MACE	Wald ratio	1	0.058043	1.05976	0.0553433	0.967468
CCL5	17:34207780	Subsequent AIS	Wald ratio	1	0.0899892	1.09416	0.0553433	0.977017
CCL5	17:34207780	Subsequent MACE SlopeHunter Adjusted	Wald ratio	1	0.00449946	1.00451	0.0575931	0.994247
CCL5	17:34207780	Subsequent AIS SlopeHunter Adjusted	Wald ratio	1	0.0548934	1.05643	0.0566932	0.986686
CCL5	17:34207780	Incidence AIS	Wald ratio	1	0.00314962	1.00315	0.0310463	0.990755
CCL16	17:34307457	Subsequent MACE	Wald ratio	1	0.00901823	1.00906	0.0122769	0.967468
CCL16	17:34307457	Subsequent AIS	Wald ratio	1	0.00530484	1.00532	0.0122769	0.994138
CCL16	17:34307457	Subsequent MACE SlopeHunter Adjusted	Wald ratio	1	0.000378917	1.00038	0.0128074	0.994247
CCL16	17:34307457	Subsequent AIS SlopeHunter Adjusted	Wald ratio	1	-0.00500171	0.995011	0.0126558	0.986686
CCL16	17:34307457	Incidence AIS	Wald ratio	1	-0.000151567	0.999848	0.00704786	0.992888
CCL14	17:34312337	Subsequent MACE	Wald ratio	1	-0.0306815	0.969784	0.021348	0.940966
CCL14	17:34312337	Subsequent AIS	Wald ratio	1	-0.0486536	0.952511	0.0214473	0.782617
CCL14	17:34312337	Subsequent MACE SlopeHunter Adjusted	Wald ratio	1	-0.0202558	0.979948	0.0222416	0.989644
CCL14	17:34312337	Subsequent AIS SlopeHunter Adjusted	Wald ratio	1	-0.0379299	0.96278	0.0219438	0.979562
CCL14	17:34312337	Incidence AIS	Wald ratio	1	0.00665263	1.00667	0.0111208	0.895585
CCL23	17:34326215	Subsequent MACE	Wald ratio	1	0.0113889	1.01145	0.0250912	0.98727
CCL23	17:34326215	Subsequent AIS	Wald ratio	1	0.0160157	1.01614	0.0250912	0.994138
CCL23	17:34326215	Subsequent MACE SlopeHunter Adjusted	Wald ratio	1	-0.0320313	0.968476	0.0261589	0.989644
CCL23	17:34326215	Subsequent AIS SlopeHunter Adjusted	Wald ratio	1	0.00711807	1.00714	0.0256251	0.986686
CCL23	17:34326215	Incidence AIS	Wald ratio	1	-0.0254471	0.974874	0.0122787	0.502125
CCL15	17:34328646	Subsequent MACE	Wald ratio	1	-0.0117517	0.988317	0.0102189	0.963739
CCL15	17:34328646	Subsequent AIS	Wald ratio	1	-0.00689774	0.993126	0.0100273	0.994138
CCL15	17:34328646	Subsequent MACE SlopeHunter Adjusted	Wald ratio	1	0.0107298	1.01079	0.010666	0.989644
CCL15	17:34328646	Subsequent AIS SlopeHunter Adjusted	Wald ratio	1	-0.00114962	0.998851	0.0102189	0.986686
CCL18	17:34391617	Subsequent MACE	Wald ratio	1	0.0478793	1.04904	0.0209472	0.783586
CCL18	17:34391617	Subsequent AIS	Wald ratio	1	0.0470243	1.04815	0.0210897	0.782617
CCL18	17:34391617	Subsequent MACE SlopeHunter Adjusted	Wald ratio	1	0.0151048	1.01522	0.0219447	0.989644
CCL18	17:34391617	Subsequent AIS SlopeHunter Adjusted	Wald ratio	1	0.0330595	1.03361	0.0215172	0.979562
CCL18	17:34391617	Incidence AIS	Wald ratio	1	-0.00826487	0.991769	0.0112573	0.859391
CCL3	17:34410091	Subsequent MACE	Wald ratio	1	-0.0290242	0.971393	0.0304516	0.967468
CCL3	17:34410091	Subsequent AIS	Wald ratio	1	-0.027121	0.973244	0.0306895	0.994138
CCL3	17:34410091	Subsequent MACE SlopeHunter Adjusted	Wald ratio	1	-0.0173669	0.982783	0.0316411	0.989644
CCL3	17:34410091	Subsequent AIS SlopeHunter Adjusted	Wald ratio	1	0.00380645	1.00381	0.0311653	0.986686
CCL3	17:34410091	Incidence AIS	Wald ratio	1	-0.0140363	0.986062	0.0206976	0.861297
PLXDC1	17:37223409	Subsequent MACE	Wald ratio	1	-0.00190178	0.9981	0.0475446	0.993639
PLXDC1	17:37223409	Subsequent AIS	Wald ratio	1	0.0178768	1.01804	0.0477348	0.994138
PLXDC1	17:37223409	Subsequent MACE SlopeHunter Adjusted	Wald ratio	1	-0.0222509	0.977995	0.0494464	0.989644
PLXDC1	17:37223409	Subsequent AIS SlopeHunter Adjusted	Wald ratio	1	0.0342321	1.03482	0.0488759	0.986686
PLXDC1	17:37223409	Incidence AIS	Wald ratio	1	-0.00798749	0.992044	0.0300482	0.977315
ERBB2	17:37916823	Subsequent MACE	Wald ratio	1	0.0707671	1.07333	0.0798657	0.967468
ERBB2	17:37916823	Subsequent AIS	Wald ratio	1	-0.0171863	0.982961	0.0803712	0.994138
ERBB2	17:37916823	Subsequent MACE SlopeHunter Adjusted	Wald ratio	1	0.158721	1.17201	0.0823931	0.989644
ERBB2	17:37916823	Subsequent AIS SlopeHunter Adjusted	Wald ratio	1	-0.0647014	0.937347	0.0823931	0.986686
ERBB2	17:37916823	Incidence AIS	Wald ratio	1	-0.037911	0.962799	0.0414493	0.837199
CAMKK1	17:3793472	Subsequent MACE	Wald ratio	1	-0.0096638	0.990383	0.0379887	0.98727
CAMKK1	17:3793472	Subsequent AIS	Wald ratio	1	-0.0139958	0.986102	0.038322	0.994138
CAMKK1	17:3793472	Subsequent MACE SlopeHunter Adjusted	Wald ratio	1	0.00466528	1.00468	0.0396549	0.994247
CAMKK1	17:3793472	Subsequent AIS SlopeHunter Adjusted	Wald ratio	1	-0.00166617	0.998335	0.0393217	0.994791
CAMKK1	17:3793472	Incidence AIS	Wald ratio	1	0.00399881	1.00401	0.0263255	0.988873
KRT19	17:39691412	Subsequent MACE	Wald ratio	1	-0.0666928	0.935483	0.0708181	0.967468
KRT19	17:39691412	Subsequent AIS	Wald ratio	1	-0.0625675	0.93935	0.0715057	0.994138
KRT19	17:39691412	Subsequent MACE SlopeHunter Adjusted	Wald ratio	1	0.0199391	1.02014	0.0742559	0.994231
KRT19	17:39691412	Subsequent AIS SlopeHunter Adjusted	Wald ratio	1	-0.0501915	0.951047	0.0728808	0.986686
KRT19	17:39691412	Incidence AIS	Wald ratio	1	0.0433159	1.04427	0.044691	0.830599
AOC3	17:41004637	Subsequent MACE	Wald ratio	1	0.0258232	1.02616	0.020776	0.96198
AOC3	17:41004637	Subsequent AIS	Wald ratio	1	0.0169025	1.01705	0.0210107	0.994138
AOC3	17:41004637	Subsequent MACE SlopeHunter Adjusted	Wald ratio	1	0.0284056	1.02881	0.0214802	0.989644
AOC3	17:41004637	Subsequent AIS SlopeHunter Adjusted	Wald ratio	1	0.0208933	1.02111	0.0214802	0.986686
AOC3	17:41004637	Incidence AIS	Wald ratio	1	-0.00340397	0.996602	0.0138506	0.977315
AARSD1	17:41140545	Subsequent MACE	Wald ratio	1	-0.0308157	0.969654	0.0811731	0.98727
AARSD1	17:41140545	Subsequent AIS	Wald ratio	1	-0.0465994	0.95447	0.0819247	0.994138
AARSD1	17:41140545	Subsequent MACE SlopeHunter Adjusted	Wald ratio	1	0.0563702	1.05799	0.0849311	0.989644
AARSD1	17:41140545	Subsequent AIS SlopeHunter Adjusted	Wald ratio	1	-0.0744087	0.928292	0.0834279	0.986686
AARSD1	17:41140545	Incidence AIS	Wald ratio	1	-0.105976	0.899446	0.0458478	0.422876
VAT1	17:41293613	Subsequent MACE	Wald ratio	1	0.062125	1.0641	0.0797741	0.967468
VAT1	17:41293613	Subsequent AIS	Wald ratio	1	0.115778	1.12275	0.081186	0.994138
VAT1	17:41293613	Subsequent MACE SlopeHunter Adjusted	Wald ratio	1	0.0331804	1.03374	0.0833039	0.989644
VAT1	17:41293613	Subsequent AIS SlopeHunter Adjusted	Wald ratio	1	0.0868337	1.09072	0.082598	0.986686
VAT1	17:41293613	Incidence AIS	Wald ratio	1	-0.0338863	0.966681	0.0388281	0.840794
SOST	17:41807310	Subsequent MACE	Wald ratio	1	0.151045	1.16305	0.17403	0.967468
SOST	17:41807310	Subsequent AIS	Wald ratio	1	0.103433	1.10897	0.17403	0.994138
SOST	17:41807310	Subsequent MACE SlopeHunter Adjusted	Wald ratio	1	0.241343	1.27296	0.180597	0.989644
SOST	17:41807310	Subsequent AIS SlopeHunter Adjusted	Wald ratio	1	0.0377611	1.03848	0.178955	0.986686
CD300LG	17:41926126	Subsequent MACE	Wald ratio	1	0.0089923	1.00903	0.0285693	0.98727
CD300LG	17:41926126	Subsequent AIS	Wald ratio	1	0.0169542	1.0171	0.028944	0.994138
CD300LG	17:41926126	Subsequent MACE SlopeHunter Adjusted	Wald ratio	1	0.00861762	1.00865	0.029787	0.989644
CD300LG	17:41926126	Subsequent AIS SlopeHunter Adjusted	Wald ratio	1	0.000749358	1.00075	0.029787	0.996262
GRN	17:42430244	Subsequent MACE	Wald ratio	1	-0.0102854	0.989767	0.0490533	0.98727
GRN	17:42430244	Subsequent AIS	Wald ratio	1	0.0114722	1.01154	0.0494489	0.994138
GRN	17:42430244	Subsequent MACE SlopeHunter Adjusted	Wald ratio	1	0.0593387	1.06113	0.0510313	0.989644
GRN	17:42430244	Subsequent AIS SlopeHunter Adjusted	Wald ratio	1	0.0585475	1.0603	0.0506357	0.986686
GRN	17:42430244	Incidence AIS	Wald ratio	1	0.0146369	1.01474	0.0272958	0.9049
GFAP	17:42991449	Subsequent MACE	Wald ratio	1	-0.0952032	0.909188	0.186528	0.983
GFAP	17:42991449	Subsequent AIS	Wald ratio	1	-0.130816	0.877379	0.191464	0.994138
GFAP	17:42991449	Subsequent MACE SlopeHunter Adjusted	Wald ratio	1	-0.358246	0.698901	0.192875	0.989644
GFAP	17:42991449	Subsequent AIS SlopeHunter Adjusted	Wald ratio	1	-0.259869	0.771152	0.19499	0.986686
GFAP	17:42991449	Incidence AIS	Wald ratio	1	0.122001	1.12976	0.0948506	0.733644
HEXIM1	17:43222785	Subsequent MACE	Wald ratio	1	-0.0137423	0.986352	0.160327	0.990552
HEXIM1	17:43222785	Subsequent AIS	Wald ratio	1	0.01985	1.02005	0.157273	0.994138
HEXIM1	17:43222785	Subsequent MACE SlopeHunter Adjusted	Wald ratio	1	0.184758	1.20293	0.167961	0.989644
HEXIM1	17:43222785	Subsequent AIS SlopeHunter Adjusted	Wald ratio	1	0.0824538	1.08595	0.163381	0.986686
CDC27	17:45297913	Subsequent MACE	Wald ratio	1	-0.120954	0.886075	0.145292	0.967468
CDC27	17:45297913	Subsequent AIS	Wald ratio	1	-0.100303	0.904563	0.147505	0.994138
CDC27	17:45297913	Subsequent MACE SlopeHunter Adjusted	Wald ratio	1	-0.115054	0.891318	0.151192	0.989644
CDC27	17:45297913	Subsequent AIS SlopeHunter Adjusted	Wald ratio	1	-0.0118004	0.988269	0.15193	0.989621
SKAP1	17:46327902	Subsequent MACE	Wald ratio	1	-0.435968	0.646638	0.195701	0.783586
SKAP1	17:46327902	Subsequent AIS	Wald ratio	1	-0.414654	0.660569	0.197639	0.808568
SKAP1	17:46327902	Subsequent MACE SlopeHunter Adjusted	Wald ratio	1	-0.0697549	0.932622	0.203452	0.989644
SKAP1	17:46327902	Subsequent AIS SlopeHunter Adjusted	Wald ratio	1	-0.370088	0.690673	0.201514	0.979562
VMO1	17:4690038	Subsequent MACE	Wald ratio	1	0.0104816	1.01054	0.0136659	0.967468
VMO1	17:4690038	Subsequent AIS	Wald ratio	1	0.000265357	1.00027	0.0136659	0.995094
VMO1	17:4690038	Subsequent MACE SlopeHunter Adjusted	Wald ratio	1	0.000132678	1.00013	0.0141966	0.996828
VMO1	17:4690038	Subsequent AIS SlopeHunter Adjusted	Wald ratio	1	0.00809338	1.00813	0.0140639	0.986686
VMO1	17:4690038	Incidence AIS	Wald ratio	1	0.0131352	1.01322	0.00729731	0.583041
GP1BA	17:4837195	Subsequent MACE	Wald ratio	1	0.0478849	1.04905	0.0907088	0.978809
GP1BA	17:4837195	Subsequent AIS	Wald ratio	1	-0.0116792	0.988389	0.0914874	0.994138
GP1BA	17:4837195	Subsequent MACE SlopeHunter Adjusted	Wald ratio	1	-0.0887622	0.915063	0.0942125	0.989644
GP1BA	17:4837195	Subsequent AIS SlopeHunter Adjusted	Wald ratio	1	-0.0969377	0.907613	0.0934339	0.986686
WFIKKN2	17:48909434	Subsequent MACE SlopeHunter Adjusted	Wald ratio	1	0.00222908	1.00223	0.0166438	0.994247
WFIKKN2	17:48909434	Subsequent AIS SlopeHunter Adjusted	Wald ratio	1	0.0142661	1.01437	0.0164952	0.986686
LPO	17:56321271	Subsequent MACE	Wald ratio	1	0.0739571	1.07676	0.0394007	0.862776
LPO	17:56321271	Subsequent AIS	Wald ratio	1	0.0568404	1.05849	0.0394007	0.994138
LPO	17:56321271	Subsequent MACE SlopeHunter Adjusted	Wald ratio	1	0.0943034	1.09889	0.0413385	0.857583
LPO	17:56321271	Subsequent AIS SlopeHunter Adjusted	Wald ratio	1	0.0280972	1.0285	0.0410155	0.986686
LPO	17:56321271	Incidence AIS	Wald ratio	1	-0.0125953	0.987484	0.0213151	0.895585
MPO	17:56358429	Subsequent MACE	Wald ratio	1	0.046292	1.04738	0.0552325	0.967468
MPO	17:56358429	Subsequent AIS	Wald ratio	1	0.0615902	1.06353	0.0564246	0.994138
MPO	17:56358429	Subsequent MACE SlopeHunter Adjusted	Wald ratio	1	-0.00317885	0.996826	0.0572193	0.994247
MPO	17:56358429	Subsequent AIS SlopeHunter Adjusted	Wald ratio	1	0.0540404	1.05553	0.0578153	0.986686
MPO	17:56358429	Incidence AIS	Wald ratio	1	0.0695373	1.07201	0.0365568	0.557875
CA4	17:58234154	Subsequent MACE	Wald ratio	1	0.0291354	1.02956	0.0352053	0.967468
CA4	17:58234154	Subsequent AIS	Wald ratio	1	0.0129896	1.01307	0.0355695	0.994138
CA4	17:58234154	Subsequent MACE SlopeHunter Adjusted	Wald ratio	1	0.0166315	1.01677	0.0366621	0.989644
CA4	17:58234154	Subsequent AIS SlopeHunter Adjusted	Wald ratio	1	0.0197878	1.01998	0.0364193	0.986686
CD79B	17:62006007	Subsequent MACE	Wald ratio	1	0.0427178	1.04364	0.0662436	0.967468
CD79B	17:62006007	Subsequent AIS	Wald ratio	1	0.0315741	1.03208	0.0668627	0.994138
CD79B	17:62006007	Subsequent MACE SlopeHunter Adjusted	Wald ratio	1	0.0383842	1.03913	0.06872	0.989644
CD79B	17:62006007	Subsequent AIS SlopeHunter Adjusted	Wald ratio	1	0.0612908	1.06321	0.06872	0.986686
CD79B	17:62006007	Incidence AIS	Wald ratio	1	-0.0012382	0.998763	0.0340505	0.990755
MILR1	17:62464621	Subsequent MACE	Wald ratio	1	0.0714534	1.07407	0.0313636	0.783586
MILR1	17:62464621	Subsequent AIS	Wald ratio	1	0.0601979	1.06205	0.031743	0.944307
MILR1	17:62464621	Subsequent MACE SlopeHunter Adjusted	Wald ratio	1	0.00682918	1.00685	0.0325018	0.994247
MILR1	17:62464621	Subsequent AIS SlopeHunter Adjusted	Wald ratio	1	0.0264314	1.02678	0.0323754	0.986686
MILR1	17:62464621	Incidence AIS	Wald ratio	1	0.031743	1.03225	0.0175788	0.583041
APOH	17:64210580	Subsequent MACE	Wald ratio	1	-0.0135845	0.986507	0.0212475	0.967468
APOH	17:64210580	Subsequent AIS	Wald ratio	1	-0.0114946	0.988571	0.0214565	0.994138
APOH	17:64210580	Subsequent MACE SlopeHunter Adjusted	Wald ratio	1	0.016789	1.01693	0.0220138	0.989644
APOH	17:64210580	Subsequent AIS SlopeHunter Adjusted	Wald ratio	1	-0.00564279	0.994373	0.0219442	0.986686
CLEC10A	17:6981397	Subsequent MACE	Wald ratio	1	0.016379	1.01651	0.0198756	0.967468
CLEC10A	17:6981397	Subsequent AIS	Wald ratio	1	0.00239243	1.0024	0.0200596	0.994138
CLEC10A	17:6981397	Subsequent MACE SlopeHunter Adjusted	Wald ratio	1	0.00956973	1.00962	0.0206117	0.989644
CLEC10A	17:6981397	Subsequent AIS SlopeHunter Adjusted	Wald ratio	1	-0.00312857	0.996876	0.0204277	0.986686
CLEC10A	17:6981397	Incidence AIS	Wald ratio	1	-0.00533696	0.994677	0.0103059	0.911017
ASGR1	17:7080316	Subsequent MACE	Wald ratio	1	-0.012889	0.987194	0.069085	0.98727
ASGR1	17:7080316	Subsequent AIS	Wald ratio	1	-0.0757873	0.927013	0.0701161	0.994138
ASGR1	17:7080316	Subsequent MACE SlopeHunter Adjusted	Wald ratio	1	0.00154668	1.00155	0.0716628	0.994247
ASGR1	17:7080316	Subsequent AIS SlopeHunter Adjusted	Wald ratio	1	-0.00464004	0.995371	0.0716628	0.990075
ASGR1	17:7080316	Incidence AIS	Wald ratio	1	-0.0391825	0.961575	0.0350581	0.796428
CD300C	17:72539474	Subsequent MACE	Wald ratio	1	-0.00749277	0.992535	0.0264451	0.98727
CD300C	17:72539474	Subsequent AIS	Wald ratio	1	-0.00999036	0.990059	0.026592	0.994138
CD300C	17:72539474	Subsequent MACE SlopeHunter Adjusted	Wald ratio	1	-0.0133695	0.98672	0.0273266	0.989644
CD300C	17:72539474	Subsequent AIS SlopeHunter Adjusted	Wald ratio	1	-0.0190992	0.981082	0.0271797	0.986686
CD300C	17:72539474	Incidence AIS	Wald ratio	1	0.00705202	1.00708	0.0108719	0.886188
CD300E	17:72576391	Subsequent MACE	Wald ratio	1	-0.00110766	0.998893	0.032122	0.993639
CD300E	17:72576391	Subsequent AIS	Wald ratio	1	-0.000553828	0.999446	0.0323989	0.995094
CD300E	17:72576391	Subsequent MACE SlopeHunter Adjusted	Wald ratio	1	0.0337835	1.03436	0.0332297	0.989644
CD300E	17:72576391	Subsequent AIS SlopeHunter Adjusted	Wald ratio	1	0.0110766	1.01114	0.0332297	0.986686
CD300E	17:72576391	Incidence AIS	Wald ratio	1	-0.00221531	0.997787	0.016061	0.988873
CD300LF	17:72700943	Subsequent MACE	Wald ratio	1	-0.0139901	0.986107	0.00927522	0.940966
CD300LF	17:72700943	Subsequent AIS	Wald ratio	1	-0.0141447	0.985955	0.00927522	0.994138
CD300LF	17:72700943	Subsequent MACE SlopeHunter Adjusted	Wald ratio	1	0.00401926	1.00403	0.00966169	0.989644
CD300LF	17:72700943	Subsequent AIS SlopeHunter Adjusted	Wald ratio	1	-0.00525596	0.994758	0.0095071	0.986686
CD300LF	17:72700943	Incidence AIS	Wald ratio	1	-0.00517866	0.994835	0.00502408	0.824596
ACOX1	17:73951864	Subsequent MACE	Wald ratio	1	0.0647371	1.06688	0.14431	0.98727
ACOX1	17:73951864	Subsequent AIS	Wald ratio	1	0.0404607	1.04129	0.145659	0.994138
ACOX1	17:73951864	Subsequent MACE SlopeHunter Adjusted	Wald ratio	1	-0.0809214	0.922266	0.151053	0.989644
ACOX1	17:73951864	Subsequent AIS SlopeHunter Adjusted	Wald ratio	1	0.074178	1.077	0.149705	0.986686
ACOX1	17:73951864	Incidence AIS	Wald ratio	1	-0.035066	0.965542	0.0795727	0.924172
TNFSF12	17:7452752	Subsequent MACE	Wald ratio	1	-0.00674875	0.993274	0.0332038	0.98727
TNFSF12	17:7452752	Subsequent AIS	Wald ratio	1	0.0070187	1.00704	0.0334738	0.994138
TNFSF12	17:7452752	Subsequent MACE SlopeHunter Adjusted	Wald ratio	1	0.0064788	1.0065	0.0345536	0.994247
TNFSF12	17:7452752	Subsequent AIS SlopeHunter Adjusted	Wald ratio	1	0.0296945	1.03014	0.0342836	0.986686
TNFSF12	17:7452752	Incidence AIS	Wald ratio	1	0.0188965	1.01908	0.0191664	0.830599
TNFSF13	17:7462969	Subsequent MACE	Wald ratio	1	0.0250825	1.0254	0.0360561	0.967468
TNFSF13	17:7462969	Subsequent AIS	Wald ratio	1	0.00282179	1.00283	0.0360561	0.994138
TNFSF13	17:7462969	Subsequent MACE SlopeHunter Adjusted	Wald ratio	1	-0.034175	0.966402	0.0376238	0.989644
TNFSF13	17:7462969	Subsequent AIS SlopeHunter Adjusted	Wald ratio	1	-0.0351156	0.965494	0.0369967	0.986686
TNFSF13	17:7462969	Incidence AIS	Wald ratio	1	-0.0225743	0.977679	0.019439	0.79606
SEPTIN9	17:75452693	Subsequent MACE	Wald ratio	1	0.0840474	1.08768	0.167276	0.983
SEPTIN9	17:75452693	Subsequent AIS	Wald ratio	1	-0.0832287	0.920141	0.175735	0.994138
SEPTIN9	17:75452693	Subsequent MACE SlopeHunter Adjusted	Wald ratio	1	0.148447	1.16003	0.173007	0.989644
SEPTIN9	17:75452693	Subsequent AIS SlopeHunter Adjusted	Wald ratio	1	-0.00709491	0.99293	0.17901	0.994791
TP53	17:7574775	Subsequent MACE	Wald ratio	1	0.0774808	1.08056	0.166882	0.98727
TP53	17:7574775	Subsequent AIS	Wald ratio	1	0.0596006	1.06141	0.168372	0.994138
TP53	17:7574775	Subsequent MACE SlopeHunter Adjusted	Wald ratio	1	0.141551	1.15206	0.174332	0.989644
TP53	17:7574775	Subsequent AIS SlopeHunter Adjusted	Wald ratio	1	0.0521505	1.05353	0.171352	0.986686
TP53	17:7574775	Incidence AIS	Wald ratio	1	-0.183272	0.832542	0.0864209	0.496359
CANT1	17:76995205	Subsequent MACE	Wald ratio	1	0.0561445	1.05775	0.0708943	0.967468
CANT1	17:76995205	Subsequent AIS	Wald ratio	1	0.00618541	1.0062	0.0708943	0.994138
CANT1	17:76995205	Subsequent MACE SlopeHunter Adjusted	Wald ratio	1	0.1042	1.10982	0.0737491	0.989644
CANT1	17:76995205	Subsequent AIS SlopeHunter Adjusted	Wald ratio	1	0.0480559	1.04923	0.0727975	0.986686
CANT1	17:76995205	Incidence AIS	Wald ratio	1	-0.0452011	0.955805	0.0356851	0.733644
C1QTNF1	17:77018400	Subsequent MACE	Wald ratio	1	-0.00895223	0.991088	0.0478305	0.98727
C1QTNF1	17:77018400	Subsequent AIS	Wald ratio	1	-0.00716178	0.992864	0.048342	0.994138
C1QTNF1	17:77018400	Subsequent MACE SlopeHunter Adjusted	Wald ratio	1	0.0283914	1.0288	0.0496209	0.989644
C1QTNF1	17:77018400	Subsequent AIS SlopeHunter Adjusted	Wald ratio	1	0.00409245	1.0041	0.0493652	0.987839
C1QTNF1	17:77018400	Incidence AIS	Wald ratio	1	-0.0698274	0.932555	0.0306934	0.422876
ENPP7	17:77706406	Subsequent MACE	Wald ratio	1	0.013793	1.01389	0.0111405	0.96198
ENPP7	17:77706406	Subsequent AIS	Wald ratio	1	0.0162332	1.01637	0.0111405	0.994138
ENPP7	17:77706406	Subsequent MACE SlopeHunter Adjusted	Wald ratio	1	0.0124137	1.01249	0.0115649	0.989644
ENPP7	17:77706406	Subsequent AIS SlopeHunter Adjusted	Wald ratio	1	0.00732088	1.00735	0.0114588	0.986686
NPTX1	17:78539090	Subsequent MACE	Wald ratio	1	-0.0244735	0.975824	0.0245959	0.967468
NPTX1	17:78539090	Subsequent AIS	Wald ratio	1	-0.0126038	0.987475	0.024963	0.994138
NPTX1	17:78539090	Subsequent MACE SlopeHunter Adjusted	Wald ratio	1	-0.0324274	0.968093	0.0255748	0.989644
NPTX1	17:78539090	Subsequent AIS SlopeHunter Adjusted	Wald ratio	1	-0.0171314	0.983014	0.0255748	0.986686
NPTX1	17:78539090	Incidence AIS	Wald ratio	1	-0.000367102	0.999633	0.0130933	0.990755
BAIAP2	17:78971536	Subsequent MACE	Wald ratio	1	0.0922051	1.09659	0.129925	0.967468
BAIAP2	17:78971536	Subsequent AIS	Wald ratio	1	0.0628671	1.06489	0.129925	0.994138
BAIAP2	17:78971536	Subsequent MACE SlopeHunter Adjusted	Wald ratio	1	-0.0157168	0.984406	0.135164	0.994247
BAIAP2	17:78971536	Subsequent AIS SlopeHunter Adjusted	Wald ratio	1	-0.0335291	0.967027	0.133069	0.986686
BAIAP2	17:78971536	Incidence AIS	Wald ratio	1	0.0461026	1.04718	0.0754405	0.895452
P4HB	17:79835930	Subsequent MACE	Wald ratio	1	0.117981	1.12522	0.171609	0.967468
P4HB	17:79835930	Subsequent AIS	Wald ratio	1	0.048861	1.05007	0.173993	0.994138
P4HB	17:79835930	Subsequent MACE SlopeHunter Adjusted	Wald ratio	1	0.13109	1.14007	0.177568	0.989644
P4HB	17:79835930	Subsequent AIS SlopeHunter Adjusted	Wald ratio	1	0.0226429	1.0229	0.177568	0.986686
P4HB	17:79835930	Incidence AIS	Wald ratio	1	0.224046	1.25113	0.0941468	0.402462
DCXR	17:79993919	Subsequent MACE	Wald ratio	1	0.0436281	1.04459	0.0701729	0.967468
DCXR	17:79993919	Subsequent AIS	Wald ratio	1	0.029173	1.0296	0.0692531	0.994138
DCXR	17:79993919	Subsequent MACE SlopeHunter Adjusted	Wald ratio	1	0.0358749	1.03653	0.0720127	0.989644
DCXR	17:79993919	Subsequent AIS SlopeHunter Adjusted	Wald ratio	1	0.00249679	1.0025	0.07083	0.994791
STX8	17:9343771	Subsequent MACE	Wald ratio	1	0.0639858	1.06608	0.128956	0.983
STX8	17:9343771	Subsequent AIS	Wald ratio	1	-0.0324851	0.968037	0.126987	0.994138
STX8	17:9343771	Subsequent MACE SlopeHunter Adjusted	Wald ratio	1	0.00196879	1.00197	0.133878	0.996828
STX8	17:9343771	Subsequent AIS SlopeHunter Adjusted	Wald ratio	1	-0.0334695	0.967084	0.12994	0.986686
CDH2	18:25680423	Subsequent MACE	Wald ratio	1	0.081514	1.08493	0.112941	0.967468
CDH2	18:25680423	Subsequent AIS	Wald ratio	1	0.211151	1.2351	0.113923	0.950844
CDH2	18:25680423	Subsequent MACE SlopeHunter Adjusted	Wald ratio	1	0.0638363	1.06592	0.117852	0.989644
CDH2	18:25680423	Subsequent AIS SlopeHunter Adjusted	Wald ratio	1	0.179724	1.19689	0.117852	0.979562
CDH2	18:25680423	Incidence AIS	Wald ratio	1	0.0343734	1.03497	0.0697288	0.918176
DSC2	18:28689144	Subsequent MACE	Wald ratio	1	-0.0427025	0.958196	0.0438887	0.967468
DSC2	18:28689144	Subsequent AIS	Wald ratio	1	-0.0578263	0.943814	0.0444817	0.994138
DSC2	18:28689144	Subsequent MACE SlopeHunter Adjusted	Wald ratio	1	-0.00207581	0.997926	0.0456679	0.994247
DSC2	18:28689144	Subsequent AIS SlopeHunter Adjusted	Wald ratio	1	-0.0427025	0.958196	0.0453714	0.986686
DSC2	18:28689144	Incidence AIS	Wald ratio	1	-0.0100825	0.989968	0.0201651	0.918013
DSG4	18:28983529	Subsequent MACE	Wald ratio	1	-0.0446705	0.956313	0.172762	0.98727
DSG4	18:28983529	Subsequent AIS	Wald ratio	1	-0.0573182	0.944294	0.170071	0.994138
DSG4	18:28983529	Subsequent MACE SlopeHunter Adjusted	Wald ratio	1	0.0274481	1.02783	0.179489	0.994247
DSG4	18:28983529	Subsequent AIS SlopeHunter Adjusted	Wald ratio	1	0.0500525	1.05133	0.174376	0.986686
DSG3	18:29019829	Subsequent MACE	Wald ratio	1	0.0400174	1.04083	0.0429455	0.967468
DSG3	18:29019829	Subsequent AIS	Wald ratio	1	0.0787335	1.08192	0.0432709	0.951008
DSG3	18:29019829	Subsequent MACE SlopeHunter Adjusted	Wald ratio	1	-0.00878432	0.991254	0.0448976	0.994247
DSG3	18:29019829	Subsequent AIS SlopeHunter Adjusted	Wald ratio	1	0.0901206	1.09431	0.0442469	0.943627
DSG3	18:29019829	Incidence AIS	Wald ratio	1	-0.0244009	0.975894	0.0224488	0.808768
DSG2	18:29095089	Subsequent MACE	Wald ratio	1	-0.0522134	0.949126	0.0490352	0.967468
DSG2	18:29095089	Subsequent AIS	Wald ratio	1	-0.076731	0.926139	0.0494892	0.994138
DSG2	18:29095089	Subsequent MACE SlopeHunter Adjusted	Wald ratio	1	-0.00317821	0.996827	0.0508513	0.994247
DSG2	18:29095089	Subsequent AIS SlopeHunter Adjusted	Wald ratio	1	-0.0317821	0.968718	0.0508513	0.986686
MEP1B	18:29797958	Subsequent MACE	Wald ratio	1	-0.00590109	0.994116	0.00964781	0.967468
MEP1B	18:29797958	Subsequent AIS	Wald ratio	1	-0.00571375	0.994303	0.00974148	0.994138
MEP1B	18:29797958	Subsequent MACE SlopeHunter Adjusted	Wald ratio	1	-0.00777445	0.992256	0.0100225	0.989644
MEP1B	18:29797958	Subsequent AIS SlopeHunter Adjusted	Wald ratio	1	-0.00412139	0.995887	0.00992881	0.986686
CLUL1	18:591690	Subsequent MACE	Wald ratio	1	-0.0188744	0.981303	0.0195309	0.967468
CLUL1	18:591690	Subsequent AIS	Wald ratio	1	-0.0242905	0.976002	0.019695	0.994138
CLUL1	18:591690	Subsequent MACE SlopeHunter Adjusted	Wald ratio	1	-0.0173973	0.982753	0.0203515	0.989644
CLUL1	18:591690	Subsequent AIS SlopeHunter Adjusted	Wald ratio	1	-0.027573	0.972804	0.0201874	0.986686
TNFRSF11A	18:60018329	Subsequent MACE	Wald ratio	1	-0.0155356	0.984584	0.0233033	0.967468
TNFRSF11A	18:60018329	Subsequent AIS	Wald ratio	1	-0.0028707	0.997133	0.0236411	0.994138
TNFRSF11A	18:60018329	Subsequent MACE SlopeHunter Adjusted	Wald ratio	1	-0.0151978	0.984917	0.0243165	0.989644
TNFRSF11A	18:60018329	Subsequent AIS SlopeHunter Adjusted	Wald ratio	1	0.00810551	1.00814	0.0243165	0.986686
TNFRSF11A	18:60018329	Incidence AIS	Wald ratio	1	-0.0236411	0.976636	0.0143535	0.614362
SERPINB5	18:61161094	Subsequent MACE	Wald ratio	1	0.44214	1.55603	0.185082	0.764882
SERPINB5	18:61161094	Subsequent AIS	Wald ratio	1	0.1748	1.19101	0.183368	0.994138
SERPINB5	18:61161094	Subsequent MACE SlopeHunter Adjusted	Wald ratio	1	0.186796	1.20538	0.193651	0.989644
SERPINB5	18:61161094	Subsequent AIS SlopeHunter Adjusted	Wald ratio	1	0.0685489	1.07095	0.186796	0.986686
SERPINB8	18:61654463	Subsequent MACE	Wald ratio	1	0.0160798	1.01621	0.0141391	0.963739
SERPINB8	18:61654463	Subsequent AIS	Wald ratio	1	0.00318823	1.00319	0.0142777	0.994138
SERPINB8	18:61654463	Subsequent MACE SlopeHunter Adjusted	Wald ratio	1	0.00499028	1.005	0.0146936	0.989644
SERPINB8	18:61654463	Subsequent AIS SlopeHunter Adjusted	Wald ratio	1	0.00540613	1.00542	0.014555	0.986686
YES1	18:707511	Subsequent MACE	Wald ratio	1	-0.108484	0.897194	0.151184	0.967468
YES1	18:707511	Subsequent AIS	Wald ratio	1	-0.0646285	0.937416	0.152339	0.994138
YES1	18:707511	Subsequent MACE SlopeHunter Adjusted	Wald ratio	1	-0.0854019	0.918143	0.155801	0.989644
YES1	18:707511	Subsequent AIS SlopeHunter Adjusted	Wald ratio	1	-0.136181	0.872684	0.155801	0.986686
CNDP1	18:72209543	Subsequent MACE	Wald ratio	1	0.0293989	1.02984	0.0383916	0.967468
CNDP1	18:72209543	Subsequent AIS	Wald ratio	1	0.00864675	1.00868	0.0387374	0.994138
CNDP1	18:72209543	Subsequent MACE SlopeHunter Adjusted	Wald ratio	1	0.0591438	1.06093	0.039775	0.989644
CNDP1	18:72209543	Subsequent AIS SlopeHunter Adjusted	Wald ratio	1	0.00138348	1.00138	0.0394292	0.994791
CNDP1	18:72209543	Incidence AIS	Wald ratio	1	0.0138348	1.01393	0.0217898	0.886188
NFATC1	18:77162462	Subsequent MACE	Wald ratio	1	-0.231986	0.792957	0.0940246	0.752136
NFATC1	18:77162462	Subsequent AIS	Wald ratio	1	-0.252197	0.777092	0.0949033	0.696536
NFATC1	18:77162462	Subsequent MACE SlopeHunter Adjusted	Wald ratio	1	-0.00527241	0.994741	0.0975395	0.994247
NFATC1	18:77162462	Subsequent AIS SlopeHunter Adjusted	Wald ratio	1	-0.258348	0.772326	0.0966608	0.691913
NFATC1	18:77162462	Incidence AIS	Wald ratio	1	-0.0536028	0.947808	0.056239	0.830599
PTPRM	18:8253602	Subsequent MACE	Wald ratio	1	0.0713518	1.07396	0.186024	0.98727
PTPRM	18:8253602	Subsequent AIS	Wald ratio	1	0.0713518	1.07396	0.189847	0.994138
PTPRM	18:8253602	Subsequent MACE SlopeHunter Adjusted	Wald ratio	1	0.119769	1.12724	0.193669	0.989644
PTPRM	18:8253602	Subsequent AIS SlopeHunter Adjusted	Wald ratio	1	0.27394	1.31514	0.194943	0.986686
PTPRM	18:8253602	Incidence AIS	Wald ratio	1	0.0688035	1.07123	0.091738	0.859391
ICAM1	19:10393234	Subsequent MACE	Wald ratio	1	-0.0146077	0.985499	0.0258069	0.967468
ICAM1	19:10393234	Subsequent AIS	Wald ratio	1	-0.00900807	0.991032	0.0258069	0.994138
ICAM1	19:10393234	Subsequent MACE SlopeHunter Adjusted	Wald ratio	1	0.0265373	1.02689	0.0267807	0.989644
ICAM1	19:10393234	Subsequent AIS SlopeHunter Adjusted	Wald ratio	1	-0.0216681	0.978565	0.0265373	0.986686
ICAM1	19:10393234	Incidence AIS	Wald ratio	1	-0.00973845	0.990309	0.0138773	0.859391
ICAM4	19:10393234	Subsequent MACE	Wald ratio	1	0.0534088	1.05486	0.0943556	0.967468
ICAM4	19:10393234	Subsequent AIS	Wald ratio	1	0.0329354	1.03348	0.0943556	0.994138
ICAM4	19:10393234	Subsequent MACE SlopeHunter Adjusted	Wald ratio	1	-0.097026	0.907532	0.0979162	0.989644
ICAM4	19:10393234	Subsequent AIS SlopeHunter Adjusted	Wald ratio	1	0.0792231	1.08245	0.097026	0.986686
ICAM4	19:10393234	Incidence AIS	Wald ratio	1	0.0356059	1.03625	0.0507384	0.859391
ICAM5	19:10400110	Subsequent MACE	Wald ratio	1	-0.0019139	0.998088	0.0136366	0.988378
ICAM5	19:10400110	Subsequent AIS	Wald ratio	1	-0.000358857	0.999641	0.0137562	0.995094
ICAM5	19:10400110	Subsequent MACE SlopeHunter Adjusted	Wald ratio	1	-0.0135169	0.986574	0.0142347	0.989644
ICAM5	19:10400110	Subsequent AIS SlopeHunter Adjusted	Wald ratio	1	0.000478476	1.00048	0.0139954	0.994791
ICAM3	19:10457472	Subsequent MACE	Wald ratio	1	0.0230592	1.02333	0.034115	0.967468
ICAM3	19:10457472	Subsequent AIS	Wald ratio	1	0.0612807	1.0632	0.034115	0.952478
ICAM3	19:10457472	Subsequent MACE SlopeHunter Adjusted	Wald ratio	1	0.0533837	1.05483	0.0353786	0.989644
ICAM3	19:10457472	Subsequent AIS SlopeHunter Adjusted	Wald ratio	1	0.0426438	1.04357	0.0350627	0.986686
ICAM3	19:10457472	Incidence AIS	Wald ratio	1	0.0173734	1.01753	0.0199004	0.840794
ACP5	19:11687351	Subsequent MACE	Wald ratio	1	0.00361945	1.00363	0.0319718	0.990552
ACP5	19:11687351	Subsequent AIS	Wald ratio	1	0.00703782	1.00706	0.032374	0.994138
ACP5	19:11687351	Subsequent MACE SlopeHunter Adjusted	Wald ratio	1	0.0158854	1.01601	0.0331783	0.989644
ACP5	19:11687351	Subsequent AIS SlopeHunter Adjusted	Wald ratio	1	-0.000201081	0.999799	0.0331783	0.999986
ACP5	19:11687351	Incidence AIS	Wald ratio	1	0.00321729	1.00322	0.0170919	0.988873
RTBDN	19:12932269	Subsequent MACE	Wald ratio	1	-0.0321516	0.96836	0.0648773	0.983
RTBDN	19:12932269	Subsequent AIS	Wald ratio	1	-0.0407636	0.960056	0.0654514	0.994138
RTBDN	19:12932269	Subsequent MACE SlopeHunter Adjusted	Wald ratio	1	-0.00631549	0.993704	0.067748	0.994247
RTBDN	19:12932269	Subsequent AIS SlopeHunter Adjusted	Wald ratio	1	-0.0855461	0.918011	0.0665997	0.986686
RTBDN	19:12932269	Incidence AIS	Wald ratio	1	0.0172241	1.01737	0.0327257	0.909011
CC2D1A	19:14024269	Subsequent MACE	Wald ratio	1	0.167451	1.18229	0.157785	0.967468
CC2D1A	19:14024269	Subsequent AIS	Wald ratio	1	0.127226	1.13567	0.159968	0.994138
CC2D1A	19:14024269	Subsequent MACE SlopeHunter Adjusted	Wald ratio	1	0.108204	1.11428	0.163398	0.989644
CC2D1A	19:14024269	Subsequent AIS SlopeHunter Adjusted	Wald ratio	1	0.0979139	1.10287	0.163398	0.986686
ADGRE5	19:14499616	Subsequent MACE	Wald ratio	1	0.0140036	1.0141	0.0444156	0.98727
ADGRE5	19:14499616	Subsequent AIS	Wald ratio	1	-0.0292803	0.971144	0.044557	0.994138
ADGRE5	19:14499616	Subsequent MACE SlopeHunter Adjusted	Wald ratio	1	0.00480933	1.00482	0.0462545	0.994247
ADGRE5	19:14499616	Subsequent AIS SlopeHunter Adjusted	Wald ratio	1	-0.0326752	0.967853	0.0458301	0.986686
ADGRE2	19:14506991	Subsequent MACE	Wald ratio	1	-0.0197902	0.980404	0.0413164	0.98334
ADGRE2	19:14506991	Subsequent AIS	Wald ratio	1	-0.0215262	0.978704	0.0416636	0.994138
ADGRE2	19:14506991	Subsequent MACE SlopeHunter Adjusted	Wald ratio	1	-0.0149295	0.985181	0.0430524	0.989644
ADGRE2	19:14506991	Subsequent AIS SlopeHunter Adjusted	Wald ratio	1	0.019443	1.01963	0.042358	0.986686
ADGRE2	19:14506991	Incidence AIS	Wald ratio	1	0.00867992	1.00872	0.024651	0.952383
DNAJB1	19:14651886	Subsequent MACE	Wald ratio	1	-0.227104	0.796838	0.191443	0.962005
DNAJB1	19:14651886	Subsequent AIS	Wald ratio	1	-0.167043	0.846163	0.191443	0.994138
DNAJB1	19:14651886	Subsequent MACE SlopeHunter Adjusted	Wald ratio	1	-0.0506761	0.950587	0.19895	0.994247
DNAJB1	19:14651886	Subsequent AIS SlopeHunter Adjusted	Wald ratio	1	-0.16329	0.849345	0.195197	0.986686
MYO9B	19:17313178	Subsequent MACE	Wald ratio	1	0.167521	1.18237	0.20648	0.967468
MYO9B	19:17313178	Subsequent AIS	Wald ratio	1	0.210376	1.23414	0.202584	0.994138
MYO9B	19:17313178	Subsequent MACE SlopeHunter Adjusted	Wald ratio	1	-0.0311668	0.969314	0.214272	0.994247
MYO9B	19:17313178	Subsequent AIS SlopeHunter Adjusted	Wald ratio	1	0.212324	1.23655	0.20648	0.986686
BST2	19:17488793	Subsequent MACE	Wald ratio	1	-0.0391661	0.961591	0.0678879	0.967468
BST2	19:17488793	Subsequent AIS	Wald ratio	1	-0.0702088	0.932199	0.0678879	0.994138
BST2	19:17488793	Subsequent MACE SlopeHunter Adjusted	Wald ratio	1	-0.0380056	0.962708	0.0707891	0.989644
BST2	19:17488793	Subsequent AIS SlopeHunter Adjusted	Wald ratio	1	-0.0255305	0.974793	0.0693385	0.986686
BST2	19:17488793	Incidence AIS	Wald ratio	1	0.0136356	1.01373	0.0234996	0.895585
IL12RB1	19:18185192	Subsequent MACE	Wald ratio	1	0.0164479	1.01658	0.0285674	0.967468
IL12RB1	19:18185192	Subsequent AIS	Wald ratio	1	-0.00302988	0.996975	0.0287838	0.994138
IL12RB1	19:18185192	Subsequent MACE SlopeHunter Adjusted	Wald ratio	1	0.0450153	1.04604	0.0296495	0.989644
IL12RB1	19:18185192	Subsequent AIS SlopeHunter Adjusted	Wald ratio	1	0.01753	1.01768	0.0294331	0.986686
IL12RB1	19:18185192	Incidence AIS	Wald ratio	1	-0.0231569	0.977109	0.0142837	0.614362
GDF15	19:18499858	Subsequent MACE	Wald ratio	1	0.0174405	1.01759	0.0389848	0.98727
GDF15	19:18499858	Subsequent AIS	Wald ratio	1	-0.00769436	0.992335	0.0392412	0.994138
GDF15	19:18499858	Subsequent MACE SlopeHunter Adjusted	Wald ratio	1	0.0387283	1.03949	0.0402671	0.989644
GDF15	19:18499858	Subsequent AIS SlopeHunter Adjusted	Wald ratio	1	0.00102591	1.00103	0.0400107	0.996262
GDF15	19:18499858	Incidence AIS	Wald ratio	1	-0.0284691	0.971932	0.0197489	0.684194
LRRC25	19:18512817	Subsequent MACE	Wald ratio	1	0.00885991	1.0089	0.0316003	0.98727
LRRC25	19:18512817	Subsequent AIS	Wald ratio	1	0.0129945	1.01308	0.0310097	0.994138
LRRC25	19:18512817	Subsequent MACE SlopeHunter Adjusted	Wald ratio	1	-0.00915524	0.990887	0.0327817	0.989644
LRRC25	19:18512817	Subsequent AIS SlopeHunter Adjusted	Wald ratio	1	0.00856458	1.0086	0.0316003	0.986686
COMP	19:18906548	Subsequent MACE	Wald ratio	1	-0.0714723	0.931022	0.0876449	0.967468
COMP	19:18906548	Subsequent AIS	Wald ratio	1	-0.0878188	0.915927	0.0928618	0.994138
COMP	19:18906548	Subsequent MACE SlopeHunter Adjusted	Wald ratio	1	0.0139119	1.01401	0.0906011	0.994247
COMP	19:18906548	Subsequent AIS SlopeHunter Adjusted	Wald ratio	1	-0.0980788	0.906577	0.0947747	0.986686
COMP	19:18906548	Incidence AIS	Wald ratio	1	-0.0434746	0.957457	0.0410401	0.812976
NCAN	19:19325963	Subsequent MACE	Wald ratio	1	-0.0356606	0.964968	0.0750971	0.986443
NCAN	19:19325963	Subsequent AIS	Wald ratio	1	-0.0209768	0.979242	0.0763557	0.994138
NCAN	19:19325963	Subsequent MACE SlopeHunter Adjusted	Wald ratio	1	0.0213964	1.02163	0.0780339	0.992541
NCAN	19:19325963	Subsequent AIS SlopeHunter Adjusted	Wald ratio	1	-0.0826488	0.920674	0.0780339	0.986686
NCAN	19:19325963	Incidence AIS	Wald ratio	1	0.0369193	1.03761	0.0385974	0.830599
THOP1	19:2796644	Subsequent MACE	Wald ratio	1	-0.0816218	0.92162	0.04176	0.809205
THOP1	19:2796644	Subsequent AIS	Wald ratio	1	-0.0421396	0.958736	0.0421396	0.994138
THOP1	19:2796644	Subsequent MACE SlopeHunter Adjusted	Wald ratio	1	0.00113891	1.00114	0.0436582	0.994247
THOP1	19:2796644	Subsequent AIS SlopeHunter Adjusted	Wald ratio	1	-0.0296116	0.970822	0.0428989	0.986686
THOP1	19:2796644	Incidence AIS	Wald ratio	1	-0.0110095	0.989051	0.0265745	0.925741
PDCD5	19:33072069	Subsequent MACE	Wald ratio	1	-0.0201341	0.980067	0.0324237	0.967468
PDCD5	19:33072069	Subsequent AIS	Wald ratio	1	-0.0240563	0.976231	0.0326852	0.994138
PDCD5	19:33072069	Subsequent MACE SlopeHunter Adjusted	Wald ratio	1	0.0256252	1.02596	0.0337311	0.989644
PDCD5	19:33072069	Subsequent AIS SlopeHunter Adjusted	Wald ratio	1	-0.021703	0.978531	0.0334697	0.986686
PDCD5	19:33072069	Incidence AIS	Wald ratio	1	-0.000261482	0.999739	0.0227489	0.995775
FXYD5	19:35663250	Subsequent MACE	Wald ratio	1	-0.0467972	0.954281	0.0327845	0.940966
FXYD5	19:35663250	Subsequent AIS	Wald ratio	1	-0.0372791	0.963407	0.0330488	0.994138
FXYD5	19:35663250	Subsequent MACE SlopeHunter Adjusted	Wald ratio	1	-0.0378079	0.962898	0.0341064	0.989644
FXYD5	19:35663250	Subsequent AIS SlopeHunter Adjusted	Wald ratio	1	-0.0467972	0.954281	0.033842	0.986686
CD22	19:35800662	Subsequent MACE	Wald ratio	1	0.0224124	1.02267	0.0455039	0.983
CD22	19:35800662	Subsequent AIS	Wald ratio	1	0.014602	1.01471	0.0458435	0.994138
CD22	19:35800662	Subsequent MACE SlopeHunter Adjusted	Wald ratio	1	0.0203749	1.02058	0.0468623	0.989644
CD22	19:35800662	Subsequent AIS SlopeHunter Adjusted	Wald ratio	1	0.0359957	1.03665	0.0468623	0.986686
CD22	19:35800662	Incidence AIS	Wald ratio	1	-0.00713121	0.992894	0.0237707	0.965613
KIRREL2	19:36349752	Subsequent MACE	Wald ratio	1	0.0407078	1.04155	0.0396135	0.967468
KIRREL2	19:36349752	Subsequent AIS	Wald ratio	1	0.0157579	1.01588	0.0391758	0.994138
KIRREL2	19:36349752	Subsequent MACE SlopeHunter Adjusted	Wald ratio	1	0.0426775	1.0436	0.0418021	0.989644
KIRREL2	19:36349752	Subsequent AIS SlopeHunter Adjusted	Wald ratio	1	0.00809779	1.00813	0.0402701	0.986686
KIRREL2	19:36349752	Incidence AIS	Wald ratio	1	0.0234179	1.02369	0.0249499	0.830599
SPINT2	19:38795250	Subsequent MACE	Wald ratio	1	0.0277081	1.0281	0.0711	0.98727
SPINT2	19:38795250	Subsequent AIS	Wald ratio	1	-0.0125471	0.987531	0.0716228	0.994138
SPINT2	19:38795250	Subsequent MACE SlopeHunter Adjusted	Wald ratio	1	-0.0433919	0.957536	0.0737139	0.989644
SPINT2	19:38795250	Subsequent AIS SlopeHunter Adjusted	Wald ratio	1	-0.00470514	0.995306	0.0731911	0.990075
SPINT2	19:38795250	Incidence AIS	Wald ratio	1	0.0763279	1.07932	0.0350272	0.49199
LGALS4	19:39265229	Subsequent MACE	Wald ratio	1	0.0936842	1.09821	0.114098	0.967468
LGALS4	19:39265229	Subsequent AIS	Wald ratio	1	0.126127	1.13443	0.115191	0.994138
LGALS4	19:39265229	Subsequent MACE SlopeHunter Adjusted	Wald ratio	1	0.157841	1.17098	0.118472	0.989644
LGALS4	19:39265229	Subsequent AIS SlopeHunter Adjusted	Wald ratio	1	0.133053	1.14231	0.117379	0.986686
LGALS7_LGALS7B	19:39277154	Subsequent MACE	Wald ratio	1	0.0279693	1.02836	0.0439518	0.967468
LGALS7_LGALS7B	19:39277154	Subsequent AIS	Wald ratio	1	-0.00177583	0.998226	0.0443957	0.995094
LGALS7_LGALS7B	19:39277154	Subsequent MACE SlopeHunter Adjusted	Wald ratio	1	0.0523869	1.05378	0.0461715	0.989644
LGALS7_LGALS7B	19:39277154	Subsequent AIS SlopeHunter Adjusted	Wald ratio	1	0.0355166	1.03615	0.0457276	0.986686
SIRT2	19:39379770	Subsequent MACE	Wald ratio	1	-0.163774	0.848934	0.0743777	0.783586
SIRT2	19:39379770	Subsequent AIS	Wald ratio	1	-0.147325	0.863013	0.0732335	0.853723
SIRT2	19:39379770	Subsequent MACE SlopeHunter Adjusted	Wald ratio	1	-0.132593	0.875822	0.0776675	0.989644
SIRT2	19:39379770	Subsequent AIS SlopeHunter Adjusted	Wald ratio	1	-0.163488	0.849177	0.0752359	0.925373
IFNL1	19:39819802	Subsequent MACE	Wald ratio	1	0.211742	1.23583	0.162609	0.96198
IFNL1	19:39819802	Subsequent AIS	Wald ratio	1	0.135702	1.14534	0.161439	0.994138
IFNL1	19:39819802	Subsequent MACE SlopeHunter Adjusted	Wald ratio	1	0.161439	1.1752	0.169628	0.989644
IFNL1	19:39819802	Subsequent AIS SlopeHunter Adjusted	Wald ratio	1	0.131023	1.13999	0.164949	0.986686
IFNL1	19:39819802	Incidence AIS	Wald ratio	1	0	1	0.0970974	1
MIA	19:41283365	Subsequent MACE	Wald ratio	1	0.00109156	1.00109	0.012371	0.990552
MIA	19:41283365	Subsequent AIS	Wald ratio	1	0.00203758	1.00204	0.012371	0.994138
MIA	19:41283365	Subsequent MACE SlopeHunter Adjusted	Wald ratio	1	0.00764092	1.00767	0.0129532	0.989644
MIA	19:41283365	Subsequent AIS SlopeHunter Adjusted	Wald ratio	1	-0.000145541	0.999854	0.0126621	0.999687
AXL	19:41739180	Subsequent MACE	Wald ratio	1	-0.0334914	0.967063	0.059476	0.967468
AXL	19:41739180	Subsequent AIS	Wald ratio	1	-0.0259847	0.97435	0.0600535	0.994138
AXL	19:41739180	Subsequent MACE SlopeHunter Adjusted	Wald ratio	1	0.0860381	1.08985	0.0623632	0.989644
AXL	19:41739180	Subsequent AIS SlopeHunter Adjusted	Wald ratio	1	-0.0346462	0.965947	0.0617858	0.986686
TGFB1	19:41825191	Subsequent MACE	Wald ratio	1	0.0736477	1.07643	0.0520072	0.943183
TGFB1	19:41825191	Subsequent AIS	Wald ratio	1	0.075742	1.07868	0.0523562	0.994138
TGFB1	19:41825191	Subsequent MACE SlopeHunter Adjusted	Wald ratio	1	0.0774872	1.08057	0.0537524	0.989644
TGFB1	19:41825191	Subsequent AIS SlopeHunter Adjusted	Wald ratio	1	0.0520072	1.05338	0.0537524	0.986686
TGFB1	19:41825191	Incidence AIS	Wald ratio	1	-0.0174521	0.982699	0.0310647	0.9049
CEACAM21	19:42077599	Subsequent MACE	Wald ratio	1	0.00627871	1.0063	0.00953728	0.967468
CEACAM21	19:42077599	Subsequent AIS	Wald ratio	1	0.00611976	1.00614	0.00937833	0.994138
CEACAM21	19:42077599	Subsequent MACE SlopeHunter Adjusted	Wald ratio	1	-0.00103321	0.998967	0.00993467	0.994247
CEACAM21	19:42077599	Subsequent AIS SlopeHunter Adjusted	Wald ratio	1	0.00627871	1.0063	0.00961676	0.986686
CEACAM5	19:42231159	Subsequent MACE	Wald ratio	1	0.00250456	1.00251	0.028072	0.990552
CEACAM5	19:42231159	Subsequent AIS	Wald ratio	1	-0.00500913	0.995003	0.0284894	0.994138
CEACAM5	19:42231159	Subsequent MACE SlopeHunter Adjusted	Wald ratio	1	0.0165927	1.01673	0.0291155	0.989644
CEACAM5	19:42231159	Subsequent AIS SlopeHunter Adjusted	Wald ratio	1	-0.00229585	0.997707	0.0291155	0.989621
CEACAM5	19:42231159	Incidence AIS	Wald ratio	1	-0.0249413	0.975367	0.0234803	0.812976
CEACAM8	19:42263143	Subsequent MACE	Wald ratio	1	0.105757	1.11155	0.0864584	0.96198
CEACAM8	19:42263143	Subsequent AIS	Wald ratio	1	0.104213	1.10984	0.0872304	0.994138
CEACAM8	19:42263143	Subsequent MACE SlopeHunter Adjusted	Wald ratio	1	0.0679316	1.07029	0.0895462	0.989644
CEACAM8	19:42263143	Subsequent AIS SlopeHunter Adjusted	Wald ratio	1	0.0756511	1.07859	0.0887743	0.986686
CEACAM8	19:42263143	Incidence AIS	Wald ratio	1	0.03165	1.03216	0.0501768	0.886188
EBI3_IL27	19:4240304	Subsequent MACE	Inverse variance weighted	2	-0.00974441	0.990303	0.0575727	0.98727
EBI3_IL27	19:4240304	Subsequent AIS	Inverse variance weighted	2	-0.0123024	0.987773	0.0580781	0.994138
EBI3_IL27	19:4240304	Subsequent MACE SlopeHunter Adjusted	Inverse variance weighted	2	0.0159375	1.01607	0.030852	0.989644
EBI3_IL27	19:4240304	Subsequent AIS SlopeHunter Adjusted	Inverse variance weighted	2	0.00562611	1.00564	0.0449519	0.986686
CXCL17	19:42955136	Subsequent MACE	Wald ratio	1	0.0285127	1.02892	0.157659	0.98727
CXCL17	19:42955136	Subsequent AIS	Wald ratio	1	-0.00587027	0.994147	0.158497	0.995094
CXCL17	19:42955136	Subsequent MACE SlopeHunter Adjusted	Wald ratio	1	-0.0243197	0.975974	0.163529	0.994247
CXCL17	19:42955136	Subsequent AIS SlopeHunter Adjusted	Wald ratio	1	0.0167722	1.01691	0.161852	0.986686
CXCL17	19:42955136	Incidence AIS	Wald ratio	1	0.053671	1.05514	0.0704432	0.859391
CEACAM1	19:43002369	Subsequent MACE	Wald ratio	1	-0.0151322	0.984982	0.0296425	0.983
CEACAM1	19:43002369	Subsequent AIS	Wald ratio	1	-0.0167905	0.98335	0.0294352	0.994138
CEACAM1	19:43002369	Subsequent MACE SlopeHunter Adjusted	Wald ratio	1	0.00663328	1.00666	0.0310935	0.994247
CEACAM1	19:43002369	Subsequent AIS SlopeHunter Adjusted	Wald ratio	1	0.0020729	1.00208	0.0302643	0.990075
PSG1	19:43373034	Subsequent MACE	Wald ratio	1	0.066165	1.0684	0.0626278	0.967468
PSG1	19:43373034	Subsequent MACE SlopeHunter Adjusted	Wald ratio	1	0.0686617	1.07107	0.0633561	0.989644
CD177	19:43900697	Subsequent MACE	Wald ratio	1	-0.0199205	0.980277	0.025924	0.967468
CD177	19:43900697	Subsequent AIS	Wald ratio	1	-0.0401139	0.96068	0.0264697	0.994138
CD177	19:43900697	Subsequent MACE SlopeHunter Adjusted	Wald ratio	1	-0.018829	0.981347	0.0267426	0.989644
CD177	19:43900697	Subsequent AIS SlopeHunter Adjusted	Wald ratio	1	-0.0462538	0.9548	0.0270155	0.979562
CD177	19:43900697	Incidence AIS	Wald ratio	1	-0.028107	0.972284	0.0152815	0.579615
LYPD3	19:44001345	Subsequent MACE	Wald ratio	1	-0.00404938	0.995959	0.0300811	0.988857
LYPD3	19:44001345	Subsequent AIS	Wald ratio	1	-0.0231393	0.977126	0.0302739	0.994138
LYPD3	19:44001345	Subsequent MACE SlopeHunter Adjusted	Wald ratio	1	0.0215967	1.02183	0.0314309	0.989644
LYPD3	19:44001345	Subsequent AIS SlopeHunter Adjusted	Wald ratio	1	-0.0316237	0.968871	0.0310452	0.986686
LYPD3	19:44001345	Incidence AIS	Wald ratio	1	-0.00848441	0.991551	0.016776	0.916516
PLAUR	19:44156472	Subsequent MACE	Wald ratio	1	0.0619652	1.06393	0.0732316	0.967468
PLAUR	19:44156472	Subsequent AIS	Wald ratio	1	0.0670351	1.06933	0.0732316	0.994138
PLAUR	19:44156472	Subsequent MACE SlopeHunter Adjusted	Wald ratio	1	0.0625285	1.06452	0.0760482	0.989644
PLAUR	19:44156472	Subsequent AIS SlopeHunter Adjusted	Wald ratio	1	0.0118297	1.0119	0.0749216	0.986686
PLAUR	19:44156472	Incidence AIS	Wald ratio	1	0.0698517	1.07235	0.0512621	0.710817
PVR	19:45146402	Subsequent MACE	Wald ratio	1	-0.023244	0.977024	0.014383	0.924311
PVR	19:45146402	Subsequent AIS	Wald ratio	1	-0.0270966	0.973267	0.014383	0.944307
PVR	19:45146402	Subsequent MACE SlopeHunter Adjusted	Wald ratio	1	-0.0204188	0.979788	0.0150251	0.989644
PVR	19:45146402	Subsequent AIS SlopeHunter Adjusted	Wald ratio	1	-0.0211893	0.979034	0.0147683	0.986686
PVR	19:45146402	Incidence AIS	Wald ratio	1	-0.0123283	0.987747	0.00731993	0.614362
BCAM	19:45316588	Subsequent MACE	Wald ratio	1	-0.00522462	0.994789	0.0467143	0.990552
BCAM	19:45316588	Subsequent AIS	Wald ratio	1	0.00368797	1.00369	0.0473289	0.994138
BCAM	19:45316588	Subsequent MACE SlopeHunter Adjusted	Wald ratio	1	-0.0307331	0.969734	0.0488656	0.989644
BCAM	19:45316588	Subsequent AIS SlopeHunter Adjusted	Wald ratio	1	0.0172105	1.01736	0.0491729	0.986686
BCAM	19:45316588	Incidence AIS	Wald ratio	1	0.00553195	1.00555	0.0302721	0.988873
NECTIN2	19:45361224	Subsequent MACE	Wald ratio	1	0.0223655	1.02262	0.0620642	0.98727
NECTIN2	19:45361224	Subsequent AIS	Wald ratio	1	0.0156558	1.01578	0.0620642	0.994138
NECTIN2	19:45361224	Subsequent MACE SlopeHunter Adjusted	Wald ratio	1	-0.0760427	0.926777	0.0643008	0.989644
NECTIN2	19:45361224	Subsequent AIS SlopeHunter Adjusted	Wald ratio	1	-0.0156558	0.984466	0.0637416	0.986686
NECTIN2	19:45361224	Incidence AIS	Wald ratio	1	-0.0402579	0.960542	0.0346665	0.79606
PGLYRP1	19:46526648	Subsequent MACE	Wald ratio	1	-0.00304648	0.996958	0.0389272	0.990552
PGLYRP1	19:46526648	Subsequent AIS	Wald ratio	1	0.00440047	1.00441	0.0392657	0.994138
PGLYRP1	19:46526648	Subsequent MACE SlopeHunter Adjusted	Wald ratio	1	0.00473897	1.00475	0.0402812	0.994247
PGLYRP1	19:46526648	Subsequent AIS SlopeHunter Adjusted	Wald ratio	1	0	1	0.0399427	1
PGLYRP1	19:46526648	Incidence AIS	Wald ratio	1	0.00880094	1.00884	0.0199714	0.924172
SULT2A1	19:48374950	Subsequent MACE	Wald ratio	1	-0.0609389	0.940881	0.0395569	0.940966
SULT2A1	19:48374950	Subsequent AIS	Wald ratio	1	-0.0376859	0.963015	0.0400914	0.994138
SULT2A1	19:48374950	Subsequent MACE SlopeHunter Adjusted	Wald ratio	1	-0.0467733	0.954304	0.0411605	0.989644
SULT2A1	19:48374950	Subsequent AIS SlopeHunter Adjusted	Wald ratio	1	-0.043566	0.957369	0.0408932	0.986686
PLIN3	19:4872095	Subsequent MACE	Wald ratio	1	-0.165674	0.847322	0.159202	0.967468
PLIN3	19:4872095	Subsequent AIS	Wald ratio	1	-0.148848	0.8617	0.160497	0.994138
PLIN3	19:4872095	Subsequent MACE SlopeHunter Adjusted	Wald ratio	1	-0.152731	0.858361	0.166968	0.989644
PLIN3	19:4872095	Subsequent AIS SlopeHunter Adjusted	Wald ratio	1	-0.194149	0.823535	0.16438	0.986686
PLIN3	19:4872095	Incidence AIS	Wald ratio	1	-0.0388299	0.961914	0.0776597	0.918013
CA11	19:49115918	Subsequent MACE	Wald ratio	1	-0.133945	0.874638	0.150068	0.967468
CA11	19:49115918	Subsequent AIS	Wald ratio	1	0.0111621	1.01122	0.147588	0.994138
CA11	19:49115918	Subsequent MACE SlopeHunter Adjusted	Wald ratio	1	-0.0570507	0.944546	0.156269	0.989644
CA11	19:49115918	Subsequent AIS SlopeHunter Adjusted	Wald ratio	1	-0.0409277	0.959899	0.151308	0.986686
KLK1	19:49206674	Subsequent MACE	Wald ratio	1	-0.0272145	0.973152	0.0110665	0.752136
KLK1	19:49206674	Subsequent AIS	Wald ratio	1	-0.0193099	0.980875	0.0111794	0.958427
KLK1	19:49206674	Subsequent MACE SlopeHunter Adjusted	Wald ratio	1	-0.0238268	0.976455	0.011857	0.989644
KLK1	19:49206674	Subsequent AIS SlopeHunter Adjusted	Wald ratio	1	-0.0163739	0.983759	0.0119699	0.986686
FGF21	19:49260677	Subsequent MACE	Wald ratio	1	-0.0941276	0.910167	0.0884475	0.967468
FGF21	19:49260677	Subsequent AIS	Wald ratio	1	-0.0494981	0.951707	0.0892589	0.994138
FGF21	19:49260677	Subsequent MACE SlopeHunter Adjusted	Wald ratio	1	-0.266154	0.766321	0.0925047	0.826006
FGF21	19:49260677	Subsequent AIS SlopeHunter Adjusted	Wald ratio	1	-0.07303	0.929573	0.0925047	0.986686
LHB	19:49520842	Subsequent MACE	Wald ratio	1	0.278363	1.32097	0.159181	0.864869
LHB	19:49520842	Subsequent AIS	Wald ratio	1	0.196731	1.21742	0.159997	0.994138
LHB	19:49520842	Subsequent MACE SlopeHunter Adjusted	Wald ratio	1	0.346933	1.41472	0.165712	0.964674
LHB	19:49520842	Subsequent AIS SlopeHunter Adjusted	Wald ratio	1	0.128161	1.13674	0.163263	0.986686
DKKL1	19:49869051	Subsequent MACE	Wald ratio	1	0.00286777	1.00287	0.00876264	0.98727
DKKL1	19:49869051	Subsequent AIS	Wald ratio	1	-0.00159321	0.998408	0.0088423	0.994138
DKKL1	19:49869051	Subsequent MACE SlopeHunter Adjusted	Wald ratio	1	0.00677113	1.00679	0.00916094	0.989644
DKKL1	19:49869051	Subsequent AIS SlopeHunter Adjusted	Wald ratio	1	-0.00302709	0.996977	0.00908128	0.986686
DKKL1	19:49869051	Incidence AIS	Wald ratio	1	0.00199151	1.00199	0.00469996	0.925741
TBC1D17	19:50386340	Subsequent MACE	Wald ratio	1	-0.026827	0.97353	0.0248935	0.967468
TBC1D17	19:50386340	Subsequent AIS	Wald ratio	1	-0.0140177	0.98608	0.0251352	0.994138
TBC1D17	19:50386340	Subsequent MACE SlopeHunter Adjusted	Wald ratio	1	0.0198181	1.02002	0.0261019	0.989644
TBC1D17	19:50386340	Subsequent AIS SlopeHunter Adjusted	Wald ratio	1	-0.0352859	0.965329	0.0261019	0.986686
CLEC11A	19:51226507	Subsequent MACE	Wald ratio	1	0.0135038	1.0136	0.0484909	0.98727
CLEC11A	19:51226507	Subsequent AIS	Wald ratio	1	0.03867	1.03943	0.0498413	0.994138
CLEC11A	19:51226507	Subsequent MACE SlopeHunter Adjusted	Wald ratio	1	0.0218516	1.02209	0.0500868	0.989644
CLEC11A	19:51226507	Subsequent AIS SlopeHunter Adjusted	Wald ratio	1	0.0324091	1.03294	0.0508234	0.986686
CLEC11A	19:51226507	Incidence AIS	Wald ratio	1	0.00932989	1.00937	0.0273759	0.955979
KLK4	19:51415252	Subsequent MACE	Wald ratio	1	-0.0182402	0.981925	0.0304803	0.967468
KLK4	19:51415252	Subsequent AIS	Wald ratio	1	0.00552006	1.00554	0.0307203	0.994138
KLK4	19:51415252	Subsequent MACE SlopeHunter Adjusted	Wald ratio	1	0.0230403	1.02331	0.0316804	0.989644
KLK4	19:51415252	Subsequent AIS SlopeHunter Adjusted	Wald ratio	1	-0.0237603	0.97652	0.0316804	0.986686
KLK6	19:51471983	Subsequent MACE	Wald ratio	1	-0.043169	0.957749	0.0573832	0.967468
KLK6	19:51471983	Subsequent AIS	Wald ratio	1	-0.000526452	0.999474	0.0579097	0.995094
KLK6	19:51471983	Subsequent MACE SlopeHunter Adjusted	Wald ratio	1	0.00526452	1.00528	0.059489	0.994247
KLK6	19:51471983	Subsequent AIS SlopeHunter Adjusted	Wald ratio	1	0.0336929	1.03427	0.0589626	0.986686
KLK6	19:51471983	Incidence AIS	Wald ratio	1	-0.0526452	0.948717	0.03264	0.614362
KLK8	19:51504808	Subsequent MACE	Wald ratio	1	-0.0237897	0.976491	0.0350636	0.967468
KLK8	19:51504808	Subsequent AIS	Wald ratio	1	-0.00630571	0.993714	0.0363056	0.994138
KLK8	19:51504808	Subsequent MACE SlopeHunter Adjusted	Wald ratio	1	0.0122293	1.0123	0.0361145	0.989644
KLK8	19:51504808	Subsequent AIS SlopeHunter Adjusted	Wald ratio	1	0.0227388	1.023	0.0368789	0.986686
KLK10	19:51523203	Subsequent MACE	Wald ratio	1	0.00152704	1.00153	0.0193425	0.990552
KLK10	19:51523203	Subsequent AIS	Wald ratio	1	-0.00814422	0.991889	0.0195122	0.994138
KLK10	19:51523203	Subsequent MACE SlopeHunter Adjusted	Wald ratio	1	0.0220573	1.0223	0.0200212	0.989644
KLK10	19:51523203	Subsequent AIS SlopeHunter Adjusted	Wald ratio	1	0.0154401	1.01556	0.0200212	0.986686
KLK11	19:51527970	Subsequent MACE	Wald ratio	1	-0.0111862	0.988876	0.0405169	0.98727
KLK11	19:51527970	Subsequent AIS	Wald ratio	1	-0.0388433	0.961901	0.0423665	0.994138
KLK11	19:51527970	Subsequent MACE SlopeHunter Adjusted	Wald ratio	1	-0.00167352	0.998328	0.04175	0.994247
KLK11	19:51527970	Subsequent AIS SlopeHunter Adjusted	Wald ratio	1	-0.0268644	0.973493	0.0431593	0.986686
KLK11	19:51527970	Incidence AIS	Wald ratio	1	0.00458017	1.00459	0.0206107	0.983757
KLK12	19:51535130	Subsequent MACE	Wald ratio	1	0.00610585	1.00612	0.00868578	0.967468
KLK12	19:51535130	Subsequent AIS	Wald ratio	1	0.00335392	1.00336	0.00868578	0.994138
KLK12	19:51535130	Subsequent MACE SlopeHunter Adjusted	Wald ratio	1	0.00713782	1.00716	0.00902977	0.989644
KLK12	19:51535130	Subsequent AIS SlopeHunter Adjusted	Wald ratio	1	0.00249394	1.0025	0.00885778	0.986686
KLK12	19:51535130	Incidence AIS	Wald ratio	1	0.00077398	1.00077	0.00550386	0.988873
KLK13	19:51538561	Subsequent MACE	Wald ratio	1	0.00376108	1.00377	0.0265488	0.988378
KLK13	19:51538561	Subsequent AIS	Wald ratio	1	0.00420356	1.00421	0.02677	0.994138
KLK13	19:51538561	Subsequent MACE SlopeHunter Adjusted	Wald ratio	1	0.0205753	1.02079	0.027655	0.989644
KLK13	19:51538561	Subsequent AIS SlopeHunter Adjusted	Wald ratio	1	0.0044248	1.00443	0.0274337	0.986686
KLK13	19:51538561	Incidence AIS	Wald ratio	1	0.0123894	1.01247	0.0123894	0.829678
KLK14	19:51584916	Subsequent MACE	Wald ratio	1	0.0251734	1.02549	0.0256575	0.967468
KLK14	19:51584916	Subsequent AIS	Wald ratio	1	0.027836	1.02823	0.0256575	0.994138
KLK14	19:51584916	Subsequent MACE SlopeHunter Adjusted	Wald ratio	1	0.041633	1.04251	0.0266257	0.989644
KLK14	19:51584916	Subsequent AIS SlopeHunter Adjusted	Wald ratio	1	0.0317088	1.03222	0.0263837	0.986686
KLK14	19:51584916	Incidence AIS	Wald ratio	1	-0.0179119	0.982248	0.0162175	0.801523
SIGLEC9	19:51628529	Subsequent MACE	Wald ratio	1	-0.0300499	0.970397	0.0172962	0.864869
SIGLEC9	19:51628529	Subsequent AIS	Wald ratio	1	-0.0391348	0.961621	0.0172962	0.782617
SIGLEC9	19:51628529	Subsequent MACE SlopeHunter Adjusted	Wald ratio	1	-0.0139767	0.986121	0.017995	0.989644
SIGLEC9	19:51628529	Subsequent AIS SlopeHunter Adjusted	Wald ratio	1	-0.0274293	0.972943	0.0176456	0.979562
SIGLEC7	19:51646140	Subsequent MACE	Wald ratio	1	0.0299687	1.03042	0.041544	0.967468
SIGLEC7	19:51646140	Subsequent AIS	Wald ratio	1	-0.00396412	0.996044	0.0421782	0.994138
SIGLEC7	19:51646140	Subsequent MACE SlopeHunter Adjusted	Wald ratio	1	-0.0131609	0.986925	0.0431296	0.989644
SIGLEC7	19:51646140	Subsequent AIS SlopeHunter Adjusted	Wald ratio	1	-0.014588	0.985518	0.0431296	0.986686
CD33	19:51728641	Subsequent MACE	Wald ratio	1	-0.0081164	0.991916	0.00888532	0.967468
CD33	19:51728641	Subsequent AIS	Wald ratio	1	-0.00700573	0.993019	0.00897076	0.994138
CD33	19:51728641	Subsequent MACE SlopeHunter Adjusted	Wald ratio	1	0.0035883	1.00359	0.00922706	0.989644
CD33	19:51728641	Subsequent AIS SlopeHunter Adjusted	Wald ratio	1	-0.00529702	0.994717	0.00914163	0.986686
SIGLEC10	19:51910979	Subsequent MACE	Wald ratio	1	0.0561034	1.05771	0.0311473	0.862776
SIGLEC10	19:51910979	Subsequent AIS	Wald ratio	1	0.0285942	1.02901	0.0320408	0.994138
SIGLEC10	19:51910979	Subsequent MACE SlopeHunter Adjusted	Wald ratio	1	0.0379129	1.03864	0.0322323	0.989644
SIGLEC10	19:51910979	Subsequent AIS SlopeHunter Adjusted	Wald ratio	1	0.0188926	1.01907	0.0326791	0.986686
SIGLEC10	19:51910979	Incidence AIS	Wald ratio	1	-0.0117441	0.988325	0.0181905	0.886188
SIGLEC6	19:52034549	Subsequent MACE	Wald ratio	1	0.0378093	1.03853	0.0277041	0.955828
SIGLEC6	19:52034549	Subsequent AIS	Wald ratio	1	0.027988	1.02838	0.0279312	0.994138
SIGLEC6	19:52034549	Subsequent MACE SlopeHunter Adjusted	Wald ratio	1	0.0185073	1.01868	0.028726	0.989644
SIGLEC6	19:52034549	Subsequent AIS SlopeHunter Adjusted	Wald ratio	1	0.0286125	1.02903	0.0286125	0.986686
SIGLEC5	19:52130637	Subsequent MACE	Wald ratio	1	0.0102952	1.01035	0.0129308	0.967468
SIGLEC5	19:52130637	Subsequent AIS	Wald ratio	1	0.000164723	1.00016	0.0130131	0.995094
SIGLEC5	19:52130637	Subsequent MACE SlopeHunter Adjusted	Wald ratio	1	0.024379	1.02468	0.0135073	0.989644
SIGLEC5	19:52130637	Subsequent AIS SlopeHunter Adjusted	Wald ratio	1	0.00337682	1.00338	0.0134249	0.986686
PTPRS	19:5293583	Subsequent MACE	Wald ratio	1	-0.0851707	0.918355	0.0517826	0.905362
PTPRS	19:5293583	Subsequent AIS	Wald ratio	1	-0.0752779	0.927486	0.0528646	0.994138
PTPRS	19:5293583	Subsequent MACE SlopeHunter Adjusted	Wald ratio	1	-0.0630665	0.938881	0.0536375	0.989644
PTPRS	19:5293583	Subsequent AIS SlopeHunter Adjusted	Wald ratio	1	-0.0462179	0.954834	0.0539466	0.986686
PTPRS	19:5293583	Incidence AIS	Wald ratio	1	-0.0377163	0.962986	0.0242682	0.616286
VSTM1	19:54545531	Subsequent MACE	Wald ratio	1	-0.0138797	0.986216	0.012842	0.967468
VSTM1	19:54545531	Subsequent AIS	Wald ratio	1	-0.0142689	0.985832	0.0129717	0.994138
VSTM1	19:54545531	Subsequent MACE SlopeHunter Adjusted	Wald ratio	1	-0.00713443	0.992891	0.0133609	0.989644
VSTM1	19:54545531	Subsequent AIS SlopeHunter Adjusted	Wald ratio	1	-0.00570755	0.994309	0.0132311	0.986686
OSCAR	19:54554950	Subsequent MACE	Wald ratio	1	-0.0255775	0.974747	0.020152	0.96198
OSCAR	19:54554950	Subsequent AIS	Wald ratio	1	-0.0191831	0.981	0.020152	0.994138
OSCAR	19:54554950	Subsequent MACE SlopeHunter Adjusted	Wald ratio	1	0.00736321	1.00739	0.020927	0.989644
OSCAR	19:54554950	Subsequent AIS SlopeHunter Adjusted	Wald ratio	1	-0.00755698	0.992471	0.0207333	0.986686
LILRB5	19:54759361	Subsequent MACE	Wald ratio	1	0.00901368	1.00905	0.00892865	0.967468
LILRB5	19:54759361	Subsequent AIS	Wald ratio	1	0.00119049	1.00119	0.00892865	0.994138
LILRB5	19:54759361	Subsequent MACE SlopeHunter Adjusted	Wald ratio	1	-0.00153063	0.998471	0.00926879	0.994247
LILRB5	19:54759361	Subsequent AIS SlopeHunter Adjusted	Wald ratio	1	0.00331635	1.00332	0.00918375	0.986686
LILRB5	19:54759361	Incidence AIS	Wald ratio	1	0.00901368	1.00905	0.0058674	0.616286
LILRB2	19:54783521	Subsequent MACE	Wald ratio	1	-0.000869686	0.999131	0.011132	0.990552
LILRB2	19:54783521	Subsequent AIS	Wald ratio	1	0.000260906	1.00026	0.011219	0.995094
LILRB2	19:54783521	Subsequent MACE SlopeHunter Adjusted	Wald ratio	1	-0.00808808	0.991945	0.0115668	0.989644
LILRB2	19:54783521	Subsequent AIS SlopeHunter Adjusted	Wald ratio	1	0.0126974	1.01278	0.0113929	0.986686
LILRB2	19:54783521	Incidence AIS	Wald ratio	1	0.0030439	1.00305	0.00626174	0.919031
LILRB1	19:54800500	Subsequent MACE	Wald ratio	1	-0.00795266	0.992079	0.0195065	0.98727
LILRB1	19:54800500	Subsequent AIS	Wald ratio	1	-0.0018006	0.998201	0.0196566	0.994138
LILRB1	19:54800500	Subsequent MACE SlopeHunter Adjusted	Wald ratio	1	0.0105035	1.01056	0.0202568	0.989644
LILRB1	19:54800500	Subsequent AIS SlopeHunter Adjusted	Wald ratio	1	0.02986	1.03031	0.0201067	0.979562
LILRB1	19:54800500	Incidence AIS	Wald ratio	1	0.00225075	1.00225	0.0111037	0.988822
LILRA5	19:54813726	Subsequent MACE	Wald ratio	1	-0.0510381	0.950243	0.0329098	0.940966
LILRA5	19:54813726	Subsequent AIS	Wald ratio	1	-0.0390455	0.961707	0.032352	0.994138
LILRA5	19:54813726	Subsequent MACE SlopeHunter Adjusted	Wald ratio	1	-0.0142237	0.985877	0.0340254	0.989644
LILRA5	19:54813726	Subsequent AIS SlopeHunter Adjusted	Wald ratio	1	-0.0105981	0.989458	0.0329098	0.986686
LAIR1	19:54870191	Subsequent MACE	Wald ratio	1	0.023988	1.02428	0.0203619	0.962005
LAIR1	19:54870191	Subsequent AIS	Wald ratio	1	0.0129703	1.01305	0.0206408	0.994138
LAIR1	19:54870191	Subsequent MACE SlopeHunter Adjusted	Wald ratio	1	0.0163174	1.01645	0.0213382	0.989644
LAIR1	19:54870191	Subsequent AIS SlopeHunter Adjusted	Wald ratio	1	0.0118545	1.01193	0.0213382	0.986686
LAIR2	19:55014172	Subsequent MACE	Wald ratio	1	-0.00131783	0.998683	0.016567	0.990552
LAIR2	19:55014172	Subsequent AIS	Wald ratio	1	0.00941309	1.00946	0.0167553	0.994138
LAIR2	19:55014172	Subsequent MACE SlopeHunter Adjusted	Wald ratio	1	-0.0105427	0.989513	0.0171318	0.989644
LAIR2	19:55014172	Subsequent AIS SlopeHunter Adjusted	Wald ratio	1	0.0129901	1.01307	0.0171318	0.986686
LILRA2	19:55087711	Subsequent MACE	Wald ratio	1	0.00881104	1.00885	0.0140176	0.967468
LILRA2	19:55087711	Subsequent AIS	Wald ratio	1	0.0196246	1.01982	0.0140176	0.994138
LILRA2	19:55087711	Subsequent MACE SlopeHunter Adjusted	Wald ratio	1	-0.00460577	0.995405	0.0147184	0.989644
LILRA2	19:55087711	Subsequent AIS SlopeHunter Adjusted	Wald ratio	1	0.00891117	1.00895	0.0143179	0.986686
LILRA2	19:55087711	Incidence AIS	Wald ratio	1	-0.000901129	0.999099	0.00770966	0.988873
LILRB4	19:55171903	Subsequent MACE	Wald ratio	1	0.0291586	1.02959	0.0429427	0.967468
LILRB4	19:55171903	Subsequent AIS	Wald ratio	1	0.0463887	1.04748	0.0432078	0.994138
LILRB4	19:55171903	Subsequent MACE SlopeHunter Adjusted	Wald ratio	1	0.0283634	1.02877	0.0447982	0.989644
LILRB4	19:55171903	Subsequent AIS SlopeHunter Adjusted	Wald ratio	1	0.05063	1.05193	0.0442681	0.986686
KIR2DL3	19:55246812	Subsequent MACE	Wald ratio	1	-0.00331815	0.996687	0.0337536	0.990552
KIR2DL3	19:55246812	Subsequent AIS	Wald ratio	1	-0.012014	0.988058	0.0340969	0.994138
KIR2DL3	19:55246812	Subsequent MACE SlopeHunter Adjusted	Wald ratio	1	-0.0220829	0.978159	0.0353555	0.989644
KIR2DL3	19:55246812	Subsequent AIS SlopeHunter Adjusted	Wald ratio	1	-0.0197945	0.9804	0.0347834	0.986686
KIR3DL1	19:55343039	Subsequent MACE	Wald ratio	1	0.0142787	1.01438	0.0149277	0.967468
KIR3DL1	19:55343039	Subsequent AIS	Wald ratio	1	0.0114662	1.01153	0.0152522	0.994138
KIR3DL1	19:55343039	Subsequent MACE SlopeHunter Adjusted	Wald ratio	1	-0.00519225	0.994821	0.0154686	0.989644
KIR3DL1	19:55343039	Subsequent AIS SlopeHunter Adjusted	Wald ratio	1	0.0130888	1.01317	0.0155768	0.986686
FCAR	19:55391374	Subsequent MACE	Wald ratio	1	-0.0157184	0.984404	0.015123	0.967468
FCAR	19:55391374	Subsequent AIS	Wald ratio	1	-0.00416777	0.995841	0.0152421	0.994138
FCAR	19:55391374	Subsequent MACE SlopeHunter Adjusted	Wald ratio	1	-0.00238158	0.997621	0.0157184	0.994247
FCAR	19:55391374	Subsequent AIS SlopeHunter Adjusted	Wald ratio	1	-0.019648	0.980544	0.0157184	0.986686
NCR1	19:55416170	Subsequent MACE	Wald ratio	1	-0.0156568	0.984465	0.0394924	0.98727
NCR1	19:55416170	Subsequent AIS	Wald ratio	1	-0.0212652	0.978959	0.0394924	0.994138
NCR1	19:55416170	Subsequent MACE SlopeHunter Adjusted	Wald ratio	1	0.0114505	1.01152	0.0411282	0.989644
NCR1	19:55416170	Subsequent AIS SlopeHunter Adjusted	Wald ratio	1	-0.018461	0.981708	0.0404272	0.986686
GP6	19:55539072	Subsequent MACE	Wald ratio	1	0.0078684	1.0079	0.032703	0.98727
GP6	19:55539072	Subsequent AIS	Wald ratio	1	0.0344243	1.03502	0.0329489	0.994138
GP6	19:55539072	Subsequent MACE SlopeHunter Adjusted	Wald ratio	1	-0.0661437	0.935996	0.0344243	0.989644
GP6	19:55539072	Subsequent AIS SlopeHunter Adjusted	Wald ratio	1	0.0410632	1.04192	0.0339325	0.986686
GP6	19:55539072	Incidence AIS	Wald ratio	1	0.0531117	1.05455	0.0216381	0.387282
SSC5D	19:55999545	Subsequent MACE	Wald ratio	1	-0.0307715	0.969697	0.0213899	0.940966
SSC5D	19:55999545	Subsequent AIS	Wald ratio	1	-0.0165115	0.983624	0.0213899	0.994138
SSC5D	19:55999545	Subsequent MACE SlopeHunter Adjusted	Wald ratio	1	-0.0135094	0.986581	0.0221405	0.989644
SSC5D	19:55999545	Subsequent AIS SlopeHunter Adjusted	Wald ratio	1	0.00375262	1.00376	0.0219528	0.986686
SSC5D	19:55999545	Incidence AIS	Wald ratio	1	0.00206394	1.00207	0.0172621	0.988873
NRTN	19:5799433	Subsequent MACE	Wald ratio	1	0.105896	1.11171	0.225196	0.98727
NRTN	19:5799433	Subsequent AIS	Wald ratio	1	-0.0630013	0.938942	0.229218	0.994138
NRTN	19:5799433	Subsequent MACE SlopeHunter Adjusted	Wald ratio	1	0.0817677	1.0852	0.233239	0.989644
NRTN	19:5799433	Subsequent AIS SlopeHunter Adjusted	Wald ratio	1	-0.0509372	0.950338	0.234579	0.986686
NRTN	19:5799433	Incidence AIS	Wald ratio	1	0.0898104	1.09397	0.139407	0.886188
FUT3_FUT5	19:5841356	Subsequent MACE	Wald ratio	1	0.00254113	1.00254	0.0156232	0.98727
FUT3_FUT5	19:5841356	Subsequent AIS	Wald ratio	1	-0.0023529	0.99765	0.0155291	0.994138
FUT3_FUT5	19:5841356	Subsequent MACE SlopeHunter Adjusted	Wald ratio	1	-0.0017882	0.998213	0.0164703	0.994247
FUT3_FUT5	19:5841356	Subsequent AIS SlopeHunter Adjusted	Wald ratio	1	-0.00602342	0.993995	0.0159056	0.986686
FUT3_FUT5	19:5841356	Incidence AIS	Wald ratio	1	0.00752927	1.00756	0.00743515	0.829678
BSG	19:586745	Subsequent MACE	Wald ratio	1	0.120349	1.12789	0.0719615	0.886095
BSG	19:586745	Subsequent AIS	Wald ratio	1	0.142269	1.15289	0.0723751	0.881165
BSG	19:586745	Subsequent MACE SlopeHunter Adjusted	Wald ratio	1	-0.00744429	0.992583	0.0748565	0.994247
BSG	19:586745	Subsequent AIS SlopeHunter Adjusted	Wald ratio	1	0.112905	1.11953	0.0740293	0.979562
BSG	19:586745	Incidence AIS	Wald ratio	1	0.00744429	1.00747	0.0421843	0.988873
TNFSF14	19:6665020	Subsequent MACE	Wald ratio	1	0.0588188	1.06058	0.0413175	0.940966
TNFSF14	19:6665020	Subsequent AIS	Wald ratio	1	0.041137	1.04199	0.0416783	0.994138
TNFSF14	19:6665020	Subsequent MACE SlopeHunter Adjusted	Wald ratio	1	0.0442043	1.0452	0.0429413	0.989644
TNFSF14	19:6665020	Subsequent AIS SlopeHunter Adjusted	Wald ratio	1	0.0313941	1.03189	0.0425804	0.986686
TNFSF14	19:6665020	Incidence AIS	Wald ratio	1	0.0230945	1.02336	0.0239966	0.830599
FSTL3	19:669546	Subsequent MACE	Wald ratio	1	-0.0335419	0.967014	0.119162	0.98727
FSTL3	19:669546	Subsequent AIS	Wald ratio	1	-0.000882683	0.999118	0.120045	0.995094
FSTL3	19:669546	Subsequent MACE SlopeHunter Adjusted	Wald ratio	1	-0.151821	0.859142	0.125341	0.989644
FSTL3	19:669546	Subsequent AIS SlopeHunter Adjusted	Wald ratio	1	-0.0776761	0.925264	0.123576	0.986686
FSTL3	19:669546	Incidence AIS	Wald ratio	1	-0.142112	0.867524	0.0847375	0.614362
RETN	19:7733855	Subsequent MACE	Wald ratio	1	0.0110046	1.01107	0.0227953	0.98334
RETN	19:7733855	Subsequent AIS	Wald ratio	1	-0.0127077	0.987373	0.0223368	0.994138
RETN	19:7733855	Subsequent MACE SlopeHunter Adjusted	Wald ratio	1	-0.0229918	0.97727	0.0242364	0.989644
RETN	19:7733855	Subsequent AIS SlopeHunter Adjusted	Wald ratio	1	0.00334069	1.00335	0.0229263	0.986686
RETN	19:7733855	Incidence AIS	Wald ratio	1	-0.00334069	0.996665	0.00766394	0.924172
FCER2	19:7761812	Subsequent MACE	Wald ratio	1	0.0395041	1.04029	0.036756	0.967468
FCER2	19:7761812	Subsequent AIS	Wald ratio	1	-0.0048092	0.995202	0.0370995	0.994138
FCER2	19:7761812	Subsequent MACE SlopeHunter Adjusted	Wald ratio	1	0.0463744	1.04747	0.03813	0.989644
FCER2	19:7761812	Subsequent AIS SlopeHunter Adjusted	Wald ratio	1	-0.00377865	0.996228	0.0377865	0.986686
CD209	19:7772173	Subsequent MACE	Wald ratio	1	-0.0225288	0.977723	0.0296302	0.967468
CD209	19:7772173	Subsequent AIS	Wald ratio	1	-0.0044078	0.995602	0.0298751	0.994138
CD209	19:7772173	Subsequent MACE SlopeHunter Adjusted	Wald ratio	1	0.0117541	1.01182	0.0308546	0.989644
CD209	19:7772173	Subsequent AIS SlopeHunter Adjusted	Wald ratio	1	-0.0146927	0.985415	0.0306097	0.986686
CLEC4G	19:7799452	Subsequent MACE	Wald ratio	1	0.0506251	1.05193	0.0571573	0.967468
CLEC4G	19:7799452	Subsequent AIS	Wald ratio	1	0.0389214	1.03969	0.0574295	0.994138
CLEC4G	19:7799452	Subsequent MACE SlopeHunter Adjusted	Wald ratio	1	0.0743045	1.07713	0.0590626	0.989644
CLEC4G	19:7799452	Subsequent AIS SlopeHunter Adjusted	Wald ratio	1	0.0557964	1.05738	0.0587904	0.986686
CLEC4G	19:7799452	Incidence AIS	Wald ratio	1	-0.0323891	0.96813	0.0353831	0.837199
CCL25	19:8121360	Subsequent MACE	Wald ratio	1	0.00261748	1.00262	0.0154431	0.98727
CCL25	19:8121360	Subsequent AIS	Wald ratio	1	-0.0030101	0.996994	0.0154431	0.994138
CCL25	19:8121360	Subsequent MACE SlopeHunter Adjusted	Wald ratio	1	0.00732895	1.00736	0.0160975	0.989644
CCL25	19:8121360	Subsequent AIS SlopeHunter Adjusted	Wald ratio	1	0.0150505	1.01516	0.0158358	0.986686
CCL25	19:8121360	Incidence AIS	Wald ratio	1	-0.00772157	0.992308	0.00863769	0.840794
AZU1	19:831815	Subsequent MACE	Wald ratio	1	0.0417025	1.04258	0.0454384	0.967468
AZU1	19:831815	Subsequent AIS	Wald ratio	1	0.05152	1.05287	0.0447433	0.994138
AZU1	19:831815	Subsequent MACE SlopeHunter Adjusted	Wald ratio	1	-0.0334489	0.967104	0.0470022	0.989644
AZU1	19:831815	Subsequent AIS SlopeHunter Adjusted	Wald ratio	1	0.0372716	1.03797	0.045699	0.986686
PRTN3	19:836043	Subsequent MACE	Wald ratio	1	0.0421341	1.04303	0.0269415	0.940966
PRTN3	19:836043	Subsequent AIS	Wald ratio	1	0.0358545	1.03651	0.0271441	0.994138
PRTN3	19:836043	Subsequent MACE SlopeHunter Adjusted	Wald ratio	1	0.0068873	1.00691	0.0277518	0.994247
PRTN3	19:836043	Subsequent AIS SlopeHunter Adjusted	Wald ratio	1	0.0520599	1.05344	0.0277518	0.943685
PRTN3	19:836043	Incidence AIS	Wald ratio	1	0.0145849	1.01469	0.0186362	0.859391
ANGPTL4	19:8441779	Subsequent MACE	Wald ratio	1	-0.0119673	0.988104	0.0369899	0.98727
ANGPTL4	19:8441779	Subsequent AIS	Wald ratio	1	-0.0246599	0.975642	0.0373525	0.994138
ANGPTL4	19:8441779	Subsequent MACE SlopeHunter Adjusted	Wald ratio	1	-0.00834086	0.991694	0.0384405	0.994247
ANGPTL4	19:8441779	Subsequent AIS SlopeHunter Adjusted	Wald ratio	1	-0.00979144	0.990256	0.0380778	0.986686
MUC16	19:9120919	Subsequent MACE	Wald ratio	1	-0.20563	0.814135	0.165608	0.96198
MUC16	19:9120919	Subsequent AIS	Wald ratio	1	-0.122826	0.884418	0.166988	0.994138
MUC16	19:9120919	Subsequent MACE SlopeHunter Adjusted	Wald ratio	1	0.0110405	1.0111	0.172508	0.994247
MUC16	19:9120919	Subsequent AIS SlopeHunter Adjusted	Wald ratio	1	-0.146287	0.86391	0.171128	0.986686
MUC16	19:9120919	Incidence AIS	Wald ratio	1	0.0510624	1.05239	0.086944	0.895585
NMNAT1	1:10020795	Subsequent MACE	Wald ratio	1	-0.167934	0.845409	0.129456	0.96198
NMNAT1	1:10020795	Subsequent AIS	Wald ratio	1	-0.174348	0.840005	0.127368	0.994138
NMNAT1	1:10020795	Subsequent MACE SlopeHunter Adjusted	Wald ratio	1	-0.112603	0.893506	0.134825	0.989644
NMNAT1	1:10020795	Subsequent AIS SlopeHunter Adjusted	Wald ratio	1	-0.183743	0.832149	0.130798	0.986686
VCAM1	1:101145190	Subsequent MACE	Wald ratio	1	-0.0477788	0.953345	0.12741	0.98727
VCAM1	1:101145190	Subsequent AIS	Wald ratio	1	-0.0258802	0.974452	0.129401	0.994138
VCAM1	1:101145190	Subsequent MACE SlopeHunter Adjusted	Wald ratio	1	0.0716682	1.0743	0.132387	0.989644
VCAM1	1:101145190	Subsequent AIS SlopeHunter Adjusted	Wald ratio	1	0.0288663	1.02929	0.131392	0.986686
VCAM1	1:101145190	Incidence AIS	Wald ratio	1	0.0617143	1.06366	0.0875944	0.859391
AMY2B	1:104329823	Subsequent MACE	Wald ratio	1	-0.0597815	0.94197	0.0272849	0.783586
AMY2B	1:104329823	Subsequent AIS	Wald ratio	1	-0.0249856	0.975324	0.0274382	0.994138
AMY2B	1:104329823	Subsequent MACE SlopeHunter Adjusted	Wald ratio	1	-0.0251389	0.975174	0.0283579	0.989644
AMY2B	1:104329823	Subsequent AIS SlopeHunter Adjusted	Wald ratio	1	-0.0190074	0.981172	0.0280513	0.986686
AMY2B	1:104329823	Incidence AIS	Wald ratio	1	-0.0263652	0.973979	0.0173213	0.618856
AMY2A	1:104335726	Subsequent MACE	Wald ratio	1	0.0198752	1.02007	0.0409012	0.983
AMY2A	1:104335726	Subsequent AIS	Wald ratio	1	0.0346248	1.03523	0.0423657	0.994138
AMY2A	1:104335726	Subsequent MACE SlopeHunter Adjusted	Wald ratio	1	0.042261	1.04317	0.042261	0.989644
AMY2A	1:104335726	Subsequent AIS SlopeHunter Adjusted	Wald ratio	1	0.0453992	1.04645	0.0430979	0.986686
AMY2A	1:104335726	Incidence AIS	Wald ratio	1	0.0308589	1.03134	0.0199799	0.616286
PSRC1	1:109823458	Subsequent MACE	Wald ratio	1	-0.00464037	0.99537	0.0717148	0.992279
PSRC1	1:109823458	Subsequent AIS	Wald ratio	1	-0.0464037	0.954656	0.0721367	0.994138
PSRC1	1:109823458	Subsequent MACE SlopeHunter Adjusted	Wald ratio	1	-0.0427477	0.958153	0.0743866	0.989644
PSRC1	1:109823458	Subsequent AIS SlopeHunter Adjusted	Wald ratio	1	-0.0226394	0.977615	0.0739647	0.986686
SORT1	1:109873290	Subsequent MACE	Wald ratio	1	-0.0251609	0.975153	0.0683721	0.98727
SORT1	1:109873290	Subsequent AIS	Wald ratio	1	-0.00492279	0.995089	0.0689191	0.995094
SORT1	1:109873290	Subsequent MACE SlopeHunter Adjusted	Wald ratio	1	-0.0142214	0.985879	0.071107	0.994247
SORT1	1:109873290	Subsequent AIS SlopeHunter Adjusted	Wald ratio	1	0.0371944	1.03789	0.07056	0.986686
SORT1	1:109873290	Incidence AIS	Wald ratio	1	0.0508689	1.05218	0.0399293	0.733644
CSF1	1:110500175	Subsequent MACE	Wald ratio	1	-0.0210905	0.97913	0.0546191	0.98727
CSF1	1:110500175	Subsequent AIS	Wald ratio	1	0.0210905	1.02131	0.0551599	0.994138
CSF1	1:110500175	Subsequent MACE SlopeHunter Adjusted	Wald ratio	1	-0.0638124	0.938181	0.0567822	0.989644
CSF1	1:110500175	Subsequent AIS SlopeHunter Adjusted	Wald ratio	1	-0.0210905	0.97913	0.0562414	0.986686
PROK1	1:110993349	Subsequent MACE	Wald ratio	1	0.047418	1.04856	0.0264366	0.862776
PROK1	1:110993349	Subsequent AIS	Wald ratio	1	0.031682	1.03219	0.0264366	0.994138
PROK1	1:110993349	Subsequent MACE SlopeHunter Adjusted	Wald ratio	1	0.0165753	1.01671	0.0276955	0.989644
PROK1	1:110993349	Subsequent AIS SlopeHunter Adjusted	Wald ratio	1	0.0451101	1.04614	0.027066	0.979562
PROK1	1:110993349	Incidence AIS	Wald ratio	1	0.00566499	1.00568	0.0163655	0.954665
SLC16A1	1:113434265	Subsequent MACE	Wald ratio	1	-0.0144033	0.9857	0.171239	0.990552
SLC16A1	1:113434265	Subsequent AIS	Wald ratio	1	-0.0320073	0.9685	0.172839	0.994138
SLC16A1	1:113434265	Subsequent MACE SlopeHunter Adjusted	Wald ratio	1	0.0128029	1.01289	0.17764	0.994247
SLC16A1	1:113434265	Subsequent AIS SlopeHunter Adjusted	Wald ratio	1	-0.0320073	0.9685	0.17604	0.986686
TNFRSF4	1:1152087	Subsequent MACE	Wald ratio	1	0.00454961	1.00456	0.104641	0.993639
TNFRSF4	1:1152087	Subsequent AIS	Wald ratio	1	-0.057845	0.943796	0.103016	0.994138
TNFRSF4	1:1152087	Subsequent MACE SlopeHunter Adjusted	Wald ratio	1	0.000974915	1.00098	0.108541	0.996828
TNFRSF4	1:1152087	Subsequent AIS SlopeHunter Adjusted	Wald ratio	1	-0.0279476	0.972439	0.104966	0.986686
CD58	1:117090493	Subsequent MACE	Wald ratio	1	0.0238917	1.02418	0.0548334	0.98727
CD58	1:117090493	Subsequent AIS	Wald ratio	1	0.019975	1.02018	0.0548334	0.994138
[truncated: 2,767 more rows]

## Sheet: Table S5
Table S5. Colocalization results for subsequent and incidence results
Subsequent Colocalsation Results
exposure	SNP	marker.exposure	f.statistic	subsequent_mace.coloc.h0	subsequent_mace.coloc.h1	subsequent_mace.coloc.h2	subsequent_mace.coloc.h3	subsequent_mace.coloc.h4	subsequent_ais.coloc.h0	subsequent_ais.coloc.h1	subsequent_ais.coloc.h2	subsequent_ais.coloc.h3	subsequent_ais.coloc.h4
CCL27	rs2070074	9:34649442	754.09	9.23485e-153	0.308657	2.64923e-154	0.00817135	0.683172	5.9249e-153	0.198028	3.56535e-154	0.0111256	0.790846
IL19	rs2243191	1:207015957	1409.09	0	0.215682	0	0.0886783	0.69564	0	0.544325	0	0.18145	0.274225
TNFRSF14	rs2495366	1:2488930	247.739	1.91925e-48	0.120193	7.21572e-49	0.0632201	0.816587	1.18941e-48	0.105473	3.88851e-49	0.0336212	0.860906
Incidence Colocalisation Results
exposure	SNP	marker.exposure	f.statistic	incidence.coloc.h0	incidence.coloc.h1	incidence.coloc.h2	incidence.coloc.h3	incidence.coloc.h4
CST6	rs12576095	11:65776305	650.985	2.52417e-142	0.0766375	2.1771e-142	0.0652419	0.858121
FGF5	rs12509595	4:81182554	1409.09	0	2.35788e-07	0	0.0500232	0.94981
FURIN	rs6227	15:91425232	641.218	4.96191e-131	0.00297846	7.87189e-130	0.0463014	0.95072
GRK5	rs10886430	10:121010256	1213.24	4.87439e-261	3.2302e-07	1.50906e-257	3.51849e-08	1
MMP12	rs17368814	11:102748695	1409.09	1.15271e-306	9.84864e-05	1.31726e-303	0.111657	0.888245
SCARA5	rs2726951	8:27805783	1409.09	8.35251e-303	0.211286	9.3831e-304	0.0229698	0.765744
CCL27	rs2070074	9:34649442	754.09	2.86767e-152	0.958461	1.00837e-153	0.033695	0.00784421
IL19	rs2243191	1:207015957	1409.09	0	0.935361	0	0.0132991	0.0513398
TNFRSF14	rs2495366	1:2488930	247.739	1.36054e-47	0.983982	1.64892e-49	0.0119214	0.00409694
Subsequent MACE vs. Subsequent AIS Colocalisation Results
exposure	SNP	marker.exposure	coloc.h0	coloc.h1	coloc.h2	coloc.h3	coloc.h4
CCL27	rs2070074	9:34649442	0.0703658	0.0547656	0.097654	0.0068721	0.770343
IL19	rs2243191	1:207015957	0.170192	0.0577536	0.0649455	0.0213531	0.685755
TNFRSF14	rs2495366	1:2488930	0.131904	0.0372784	0.0411364	0.0116218	0.778059

## Sheet: Table S6
Table S6. MR using independent pQTL data sets
ARIC
outcome	exposure	method	nsnp	b	se	pval	pval_adjusted
subsequent_mace_aric	CGREF1	Wald ratio	1	-1.69829	2.0121	0.398649	0.478379
subsequent_mace_aric	SCARA5	Wald ratio	1	-0.049305	0.0504883	0.328786	0.438381
subsequent_mace_aric	EGFR	Wald ratio	1	1.19986	0.860273	0.163095	0.279592
subsequent_mace_aric	COMT	Wald ratio	1	-0.478541	0.20159	0.0176046	0.042251
subsequent_mace_aric	FGF5	Wald ratio	1	4.27072	1.61905	0.00834469	0.0250341
subsequent_mace_aric	MMP12	Wald ratio	1	-0.0480338	0.0234148	0.0402252	0.0804505
subsequent_mace_aric	TNFRSF14	Wald ratio	1	1.73305	0.456973	0.000149167	0.00100419
subsequent_mace_aric	ADAMTS13	Wald ratio	1	-0.0180616	0.0388288	0.641817	0.700164
subsequent_mace_aric	IL19	Wald ratio	1	-30.8612	8.19953	0.000167364	0.00100419
subsequent_mace_aric	CST6	Wald ratio	1	-0.0546431	0.0441037	0.215356	0.323035
subsequent_mace_aric	CCL27	Wald ratio	1	-0.562406	0.180377	0.00182114	0.00728458
subsequent_mace_aric	FURIN	Wald ratio	1	-0.122511	0.493997	0.804134	0.804134
DeCODE
outcome	exposure	method	nsnp	b	se	pval	pval_adjusted
subsequent_mace_decode	FURIN	Wald ratio	1	1.24	5	0.804134	0.804134
subsequent_mace_decode	FGF5	Wald ratio	1	18.6111	7.05556	0.00834469	0.0187756
subsequent_mace_decode	CST6	Wald ratio	1	-0.0629201	0.0507842	0.215356	0.276887
subsequent_mace_decode	COMT	Wald ratio	1	-0.309379	0.130329	0.0176046	0.0316882
subsequent_mace_decode	CCL27	Wald ratio	1	-0.791667	0.253906	0.00182114	0.00546343
subsequent_mace_decode	CGREF1	Wald ratio	1	0.989247	1.17204	0.398649	0.44848
subsequent_mace_decode	IL19	Wald ratio	1	20.7826	5.52174	0.000167364	0.00075314
subsequent_mace_decode	MMP12	Wald ratio	1	-0.0504355	0.0245856	0.0402252	0.0603378
subsequent_mace_decode	TNFRSF14	Wald ratio	1	-11.8235	3.11765	0.000149167	0.00075314
INTERVAL
outcome	exposure	method	nsnp	b	se	pval	pval_adjusted
subsequent_mace_phenoscanner	CST6	Wald ratio	1	-0.0575085	0.0464164	0.215356	0.323035
subsequent_mace_phenoscanner	IL19	Wald ratio	1	6.28947	1.67105	0.000167364	0.00075314
subsequent_mace_phenoscanner	TNFRSF14	Wald ratio	1	0.654723	0.172638	0.000149167	0.00075314
subsequent_mace_phenoscanner	CCL27	Wald ratio	1	-0.371638	0.119193	0.00182114	0.00546343
subsequent_mace_phenoscanner	FURIN	Wald ratio	1	0.146226	0.589623	0.804134	0.804134
subsequent_mace_phenoscanner	MMP12	Wald ratio	1	-0.046067	0.0224561	0.0402252	0.0724054
subsequent_mace_phenoscanner	CGREF1	Wald ratio	1	0.381743	0.452282	0.398649	0.44848
subsequent_mace_phenoscanner	FGF5	Wald ratio	1	-1.35081	0.512097	0.00834469	0.0187756
subsequent_mace_phenoscanner	SCARA5	Wald ratio	1	-0.0494267	0.0506129	0.328786	0.422725

## Sheet: Table S7
Table S7. F-statistics for instrumental variables
exposure	snp	f.statistic
AARSD1	17:41140545_C_T	286.883
ABHD14B	3:52004097_C_CG	1409.09
ACAA1	3:38170810_C_G	138.954
ACAN	15:89252012_A_T	237.392
ACOX1	17:73951864_C_T	86.7223
ACP5	19:11687351_C_T	1409.09
ACP6	1:147124310_G_T	1409.09
ACTA2	10:90753549_T_TAA	81.5104
ACVRL1	12:52308021_C_T	1409.09
ACY1	3:52022837_C_T	1006.37
ADA	20:43255220_C_T	1409.09
ADA2	22:17709771_C_T	763.661
ADAM15	1:155033308_A_G	1409.09
ADAM22	7:87564497_C_G	1409.09
ADAM23	2:207311349_A_T	1409.09
ADAM8	10:135082810_C_T	1409.09
ADAMTS13	9:136304114_A_G	1409.09
ADAMTS15	11:130344063_A_G	124.161
ADAMTS16	5:4982814_A_G	270.112
ADAMTS8	11:130281488_A_G	1409.09
ADGRB3	6:69671585_A_G	1409.09
ADGRE2	19:14506991_A_C	1205.05
ADGRE5	19:14499616_C_T	657.275
ADGRG1	16:57682275_C_T	98.3984
ADH4	4:100065509_G_T	311.603
ADM	11:10363271_C_G	526.3
AFP	4:74319283_G_T	701.098
AGER	6:32155581_A_G	483.795
AGR2	7:16856549_C_T	189.238
AGRN	1:968226_A_C	1409.09
AGRP	16:67515388_C_G	104.361
AGXT	2:241793545_A_G	1295.47
AHCY	20:32883308_A_G	1409.09
AIF1	6:31603591_A_G	208.412
AKR1B1	7:134135621_C_T	314.323
AKR1C4	10:5261159_A_G	46.176
AKT3	1:243686913_C_T	46.7494
ALCAM	3:105264176_G_T	363.703
ALDH1A1	9:75553385_C_T	123.276
ALDH3A1	17:19645938_A_C	1409.09
ALPP	2:233286654_C_T	1409.09
AMBN	4:71378930_T_TA	98.553
AMBP	9:116831989_A_G	653.601
AMIGO2	12:47760201_C_G	431.597
AMN	14:103389003_C_G	1409.09
AMY2A	1:104335726_G_T	1409.09
AMY2B	1:104329823_A_C	1409.09
ANG	14:21156304_A_G	1409.09
ANGPT1	8:106581528_A_T	568.14
ANGPT2	8:6279511_C_T	416.297
ANGPTL1	1:178529898_A_G	1409.36
ANGPTL2	9:129815495_A_G	50.3321
ANGPTL3	1:62974458_T_TTTAC	1409.09
ANGPTL4	19:8441779_C_T	1390.66
ANGPTL7	1:11253684_G_T	1409.09
ANKRD54	22:38424607_A_G	81.0322
ANPEP	15:90328305_C_T	1409.09
ANXA11	10:81919800_C_T	75.0444
ANXA3	4:79500235_A_G	166.95
ANXA5	4:122598635_A_G	206.087
AOC1	7:150554553_C_T	1267.74
AOC3	17:41004637_A_G	1409.09
APBB1IP	10:26727934_C_G	858.917
APEX1	14:20925154_G_T	1409.09
APOH	17:64210580_A_C	1409.09
APOM	6:31633552_C_T	1302.56
APP	21:27503527_A_C	85.9432
APRT	16:88869195_C_T	94.5667
AREG	4:75323645_C_T	475.523
ARG1	6:131897278_C_T	599.663
ARHGAP25	2:68996668_A_G	146.013
ARSA	22:51064169_A_G	1409.09
ARSB	5:78181477_C_T	1409.09
ART3	4:77030398_C_CT	1409.09
ASAH2	10:51992580_C_T	1409.09
ASGR1	17:7080316_C_T	440.303
ATOX1	5:151131260_C_T	113.67
ATP5IF1	1:28535233_C_T	200.518
ATXN10	22:46131238_A_G	170.014
AXIN1	16:361321_C_T	45.7813
AXL	19:41739180_C_G	544.856
AZU1	19:831815_G_GT	1055.74
B4GALT1	9:33113322_C_T	763.859
B4GAT1	11:66117111_C_T	1372.94
BAG3	10:121429394_A_G	66.6903
BAIAP2	17:78971536_C_T	93.0267
BANK1	4:102965043_C_T	253.745
BCAM	19:45316588_A_G	1091.42
BCAN	1:156615114_A_G	914.568
BCR	22:23485100_C_T	69.0925
BID	22:18252442_A_G	72.5713
BIN2	12:51705168_C_CTTATTTA	232.459
BIRC2	11:102248406_A_G	65.6483
BLMH	17:28576076_C_T	1409.09
BLVRB	19:40964064_A_G	782.587
BMP6	6:7718260_C_T	327.235
BOC	3:112996218_A_G	428.026
BPIFB1	20:31694448_C_T	1409.09
BSG	19:586745_C_T	365.246
BST1	4:15709192_A_G	1409.09
BST2	19:17488793_C_T	369.247
BTC	4:75719517_A_C	1409.09
BTN2A1	6:26498758_G_T	1409.09
BTN3A2	6:26367833_A_G	1409.09
C19orf12	19:30193654_C_T	67.6904
C1QA	1:22963050_A_G	1409.09
C1QTNF1	17:77018400_C_T	959.485
C2	6:31902065_A_ATGGTGGACAGGGTCAGGAATCAGGAGTC	1409.09
C2CD2L	11:118964330_A_G	49.8911
C4BPB	1:207285534_C_CAT	477.025
CA1	8:86256210_A_C	142.776
CA11	19:49115918_C_CAA	72.8467
CA12	15:63674171_C_T	1251.17
CA13	8:86209408_C_T	1277.77
CA14	1:150258838_C_G	607.029
CA2	8:86860127_A_G	199.102
CA3	8:86351051_C_G	454.531
CA4	17:58234154_A_T	1409.09
CA5A	16:87927222_C_T	1409.09
CA6	1:9034598_A_G	1409.09
CA9	9:35677780_A_C	310.64
CALB1	8:91123583_A_G	267.09
CALB2	16:71170669_C_CA	76.6462
CALCA	11:14921880_A_G	287.781
CALCOCO1	12:54126732_G_T	184.776
CAMKK1	17:3793472_C_T	1309.95
CANT1	17:76995205_C_T	331.363
CAPG	2:85622059_C_T	1409.09
CARHSP1	16:8903589_G_T	115.504
CASP10	2:202074528_A_G	599.006
CASP3	4:185574807_C_T	221.221
CASP8	2:202151140_G_T	854.23
CBLIF	11:60970043_C_G	889.125
CBLN4	20:54290016_A_G	537.065
CC2D1A	19:14024269_C_T	104.213
CCDC80	3:112362188_A_G	81.4067
CCL11	17:32515534_A_G	197.208
CCL13	17:32682616_C_T	837.62
CCL14	17:34312337_C_T	1409.09
CCL15	17:34328646_C_CAGGGCAG	1409.09
CCL16	17:34307457_C_T	1409.09
CCL17	16:57442968_A_G	811.094
CCL18	17:34391617_A_G	1409.09
CCL19	9:34707814_C_T	89.2159
CCL2	17:32533423_A_T	66.8469
CCL20	2:228648323_A_G	149.536
CCL21	9:34723035_A_C	162.925
CCL22	16:57394393_C_T	497.509
CCL23	17:34326215_A_C	1409.09
CCL24	7:75460393_A_G	1409.09
CCL25	19:8121360_A_G	1409.09
CCL26	7:75401263_C_T	669.387
CCL27	9:34649442_A_G	754.09
CCL28	5:43560161_G_GTT	60.0502
CCL3	17:34410091_A_C	1409.09
CCL4	17:34819598_T_TC	1409.36
CCL5	17:34207780_C_T	545.762
CCL7	17:32516245_C_T	219.981
CCL8	17:32647831_A_C	1409.09
CCN1	1:86062336_G_T	203.18
CCN2	6:132292781_C_G	1409.09
CCN3	8:120429024_A_G	1152.6
CCN4	8:134204458_A_G	1409.09
CCN5	20:43312507_G_GTAACC	824.461
CCS	11:66362997_A_G	1409.09
CD109	6:74500993_A_ACTTGAACTT	1409.09
CD14	5:140016847_A_G	1315.56
CD160	1:145716763_A_G	1409.09
CD163	12:7769776_A_G	255.635
CD164	6:109720350_A_G	368.354
CD177	19:43900697_C_T	1409.09
CD1C	1:158262619_G_T	558.89
CD200	3:112069765_A_C	489.953
CD200R1	3:112642122_C_T	1409.09
CD207	2:71060936_C_G	1409.09
CD209	19:7772173_C_G	1409.09
CD22	19:35800662_G_T	1181.79
CD244	1:160811374_C_G	1409.09
CD27	12:6554628_A_G	1145.24
CD274	9:5453260_A_G	1409.09
CD276	15:73996359_A_G	1409.09
CD28	2:204636472_C_T	677.866
CD2AP	6:47437697_A_AC	1397.01
CD300C	17:72539474_C_T	1409.09
CD300E	17:72576391_C_T	1409.09
CD300LF	17:72700943_A_G	1409.09
CD300LG	17:41926126_C_T	1409.09
CD302	2:160654524_G_T	1409.09
CD33	19:51728641_A_G	1409.09
CD34	1:208073373_C_T	67.7353
CD38	4:15775851_A_G	1409.09
CD4	12:6896546_A_G	1409.09
CD40	20:44747947_G_T	1409.09
CD46	1:207924066_A_G	138.021
CD48	1:160654758_C_G	1409.09
CD5	11:60793651_C_G	334.253
CD55	1:207435783_C_T	1409.09
CD58	1:117090493_C_T	528.414
CD59	11:33757770_A_G	1059.38
CD6	11:60776209_C_T	1409.09
CD63	12:56191879_C_G	92.2661
CD69	12:9919832_A_G	46.5464
CD70	19:6611336_C_G	1409.09
CD74	5:149793650_A_G	60.9839
CD79B	17:62006007_C_T	486.777
CD83	6:14105897_A_G	523.477
CD84	1:160553644_A_G	225.638
CD8A	2:87016506_A_G	1329.08
CDC27	17:45297913_C_G	119.677
CDCP1	3:45187785_C_G	1247.78
CDH15	16:89199108_A_G	1409.09
CDH17	8:95203825_A_AC	1409.09
CDH2	18:25680423_C_T	192.389
CDH3	16:68719119_C_T	163.75
CDH5	16:66432381_C_T	779.731
CDH6	5:30839451_A_G	1409.09
CDHR1	10:85954220_C_T	881.852
CDHR2	5:175942948_C_T	247.834
CDHR5	11:620927_A_C	1409.09
CDKN1A	6:36650565_C_G	337.942
CDNF	10:14862082_C_G	1409.09
CDON	11:126002683_A_G	206.872
CDSN	6:31063601_A_T	1409.09
CEACAM1	19:43002369_C_G	1325.28
CEACAM21	19:42077599_A_AGAATC	1409.09
CEACAM5	19:42231159_A_G	1409.09
CEACAM8	19:42263143_A_G	267.066
CEBPB	20:48956954_A_G	47.8832
CELA3A	1:22313371_A_G	753.897
CEP20	16:15965897_C_T	178.052
CEP43	6:167442115_C_T	78.7665
CEP85	1:26546107_A_AT	88.723
CERT	5:74682813_C_T	58.5268
CES1	16:55849073_G_T	1409.09
CES2	16:66971964_A_G	313.887
CES3	16:66997756_C_T	659.491
CGREF1	2:27324751_G_T	1409.09
CHAC2	2:53978813_A_G	320.177
CHGB	20:5903894_A_G	1409.09
CHI3L1	1:203155882_C_G	1409.09
CHIT1	1:203184766_C_T	1409.09
CHL1	3:259525_A_T	1409.09
CHMP1A	16:89712889_C_T	155.679
CHRDL2	11:74432187_A_G	1300.95
CIAPIN1	16:57486613_C_T	56.2959
CKAP4	12:106649988_A_G	662.935
CKMT1A_CKMT1B	15:43834864_G_T	412.865
CLC	19:40226530_C_G	224.166
CLEC10A	17:6981397_A_G	1409.09
CLEC11A	19:51226507_A_G	1321.34
CLEC14A	14:38965830_T_TA	124.941
CLEC1A	12:10230460_C_T	1409.09
CLEC1B	12:10147850_C_T	384.327
CLEC4A	12:8278195_A_G	1409.09
CLEC4C	12:7904111_G_T	1409.09
CLEC4D	12:8688999_A_C	1409.09
CLEC4G	19:7799452_C_T	682.952
CLEC5A	7:141661450_A_C	1312.49
CLEC6A	12:8606523_A_C	1409.09
CLEC7A	12:10271087_A_C	1409.09
CLIP2	7:73696488_C_T	264.714
CLMP	11:123063062_C_G	1409.09
CLPS	6:35753227_C_T	1409.09
CLSTN2	3:140167490_A_T	1409.09
CLUL1	18:591690_C_G	1409.09
CNDP1	18:72209543_A_G	1409.09
CNPY4	7:99777869_A_C	521.45
CNTN1	12:41047351_C_T	787.697
CNTN2	1:205012198_G_T	1409.09
CNTN3	3:74607020_A_G	1409.36
CNTN4	3:3098041_C_G	1111.63
CNTN5	11:99089041_A_G	1409.09
CNTNAP2	7:145366002_A_G	1409.09
COL18A1	21:46897214_C_T	461.07
COL1A1	17:48263206_C_T	164.959
COL4A1	13:110819457_A_G	565.68
COL6A3	2:238232752_A_C	156.954
COL9A1	6:70987126_A_G	414.205
COLEC12	18:331717_C_T	365.199
COMP	19:18906548_A_G	718.141
COMT	22:19951271_A_G	1409.09
CPA1	7:130019491_C_T	535.966
CPA2	7:129922498_C_T	1409.09
CPB1	3:148562399_A_G	220.807
CPE	4:166261800_C_T	991.936
CPM	12:69326547_C_T	238.316
CPPED1	16:12891282_C_G	1409.09
CPVL	7:29160604_C_T	1409.09
CPXM1	20:2782015_C_T	1409.09
CR2	1:207595899_C_T	609.033
CRACR2A	12:3900555_A_G	315.032
CRADD	12:94243853_C_T	89.0537
CREG1	1:167515272_C_T	668.922
CRELD2	22:50315382_C_G	1409.09
CRH	8:67172949_A_T	1103
CRHBP	5:76210596_A_G	1409.09
CRIM1	2:36583342_T_TGCG	278.751
CRIP2	14:105917816_C_G	354.024
CRISP2	6:49710105_A_G	1409.09
CRNN	1:152391567_A_G	1409.09
CRTAC1	10:99625319_C_T	1409.09
CRTAM	11:122714782_A_G	1409.09
CSF1	1:110500175_C_T	630.031
CSF3	17:38129525_C_CT	107.979
CST3	20:23612737_C_T	1409.09
CST5	20:23860178_A_G	1409.09
CST6	11:65776305_A_G	650.985
CST7	20:24929834_A_G	1409.09
CSTB	21:45196323_C_CGCGCGGGGCGGG	1409.09
CTF1	16:31000726_T_TAGAAATGGGACTCTGAGGGCTAAC	47.6543
CTRB1	16:75255217_A_G	1409.09
CTRC	1:15767036_C_T	1409.09
CTSB	8:11702594_C_G	1409.09
CTSC	11:88070914_A_G	1409.09
CTSD	11:1783757_A_G	1409.09
CTSF	11:66335832_A_G	668.619
CTSH	15:79238144_C_G	1409.09
CTSL	9:90340863_A_C	417.389
CTSO	4:156856193_A_C	589.328
CTSS	1:150688366_A_AAT	1409.09
CTSV	9:99909044_C_T	863.167
CTSZ	20:57572709_A_G	1409.09
CX3CL1	16:57409062_A_AAAG	906.568
CXADR	21:18934539_A_G	252.524
CXCL1	4:74738454_C_G	1409.09
CXCL10	4:76943947_A_G	1409.09
CXCL11	4:76964956_A_G	907.714
CXCL12	10:44883165_C_T	584.736
CXCL13	4:78426029_A_G	46.545
CXCL14	5:134958865_A_G	91.4008
CXCL16	17:4641370_A_T	675.884
CXCL17	19:42955136_A_G	94.9099
CXCL5	4:74864687_G_T	1409.09
CXCL6	4:74703999_C_T	1409.09
CXCL8	4:74591403_A_G	112.626
CXCL9	4:76860470_C_T	334.059
DAG1	3:49489827_C_CA	55.7459
DAPP1	4:100752652_A_G	178.618
DARS1	2:136691500_A_G	122.033
DBI	2:120136467_G_T	1201.58
DBNL	7:44109802_A_G	59.3994
DCBLD2	3:98605007_A_G	1155.54
DCTPP1	16:30435601_C_G	222.347
DCXR	17:79993919_C_T	144.6
DDAH1	1:85783970_C_T	409.928
DDC	7:50603487_C_T	1409.09
DDR1	6:30803808_A_T	1409.09
DDX58	9:32455674_A_G	1215.21
DECR1	8:91051553_A_G	293.701
DEFA1_DEFA1B	8:6876927_C_T	1005.14
DEFB4A_DEFB4B	8:8164592_C_T	81.6037
DFFA	1:10038213_G_T	65.4446
DKK1	10:54119880_G_T	194.054
DKK3	11:12038874_A_G	1409.09
DKK4	8:42147164_C_T	1076.47
DKKL1	19:49869051_G_T	1409.09
DLK1	14:101176335_C_G	1409.09
DLL1	6:170587470_A_G	446.733
DNAJB1	19:14651886_A_C	50.3416
DNER	2:230592359_A_T	1242.5
DNMBP	10:101452711_C_T	227.172
DNPH1	6:43200203_C_T	1409.09
DOK2	8:21853733_C_T	69.6525
DPEP1	16:89740873_A_G	1409.09
DPEP2	16:68025998_A_C	1409.35
DPP10	2:115936670_A_T	1262.99
DPP4	2:162930725_G_T	923.437
DPP6	7:154684153_C_T	1057.19
DPP7	9:140008665_A_AC	1409.09
DPT	1:168697761_A_C	1409.09
DPY30	2:32169565_C_T	54.7058
DRAXIN	1:11752140_A_G	1409.36
DSC2	18:28689144_A_G	880.311
DSG2	18:29095089_A_G	946.07
DSG3	18:29019829_C_T	1182.82
DSG4	18:28983529_C_T	63.4951
DTX3	12:58009372_A_G	178.497
EBAG9	8:110567774_A_G	81.1364
EBI3_IL27	16:28513068_A_ACT	96.3513
EBI3_IL27	19:4240304_C_CAAA	1409.09
ECE1	1:21546033_A_T	473.505
EDAR	2:109603739_A_G	1409.09
EDIL3	5:83314602_C_CAT	120.876
EFEMP1	2:56106928_C_T	746.373
EFNA1	1:155106054_A_G	1409.09
EFNA4	1:155039270_C_T	282.06
EGF	4:110837903_G_GT	306.49
EGFL7	9:139550503_G_T	434.943
EGFR	7:55236796_C_T	563.736
EGLN1	1:231624369_A_G	309.741
ELOA	1:24050735_A_G	128.305
ENAH	1:225668031_A_G	191.105
ENG	9:130601277_C_T	1161.99
ENO1	1:8926474_G_T	399.567
ENO2	12:7022359_A_AG	315.309
ENPP2	8:120654225_G_T	1409.09
ENPP5	6:46116449_A_G	1409.09
ENPP7	17:77706406_A_G	1409.09
ENTPD2	9:139943537_G_T	1409.09
ENTPD5	14:74467222_A_G	1409.09
ENTPD6	20:25195509_A_G	1409.09
EPHA1	7:143109208_G_T	785.397
EPHA2	1:16513926_A_G	319.669
EPHB4	7:100413005_A_G	447.462
EPHB6	7:142552547_A_G	1403.17
EPHX2	8:27394334_A_AGTC	254.502
EPO	7:100320381_C_T	121.286
EPS8L2	11:706284_G_T	1409.09
ERBB2	17:37916823_C_T	398.799
ERBB3	12:56489394_A_G	1409.09
ERBB4	2:213402964_A_AC	703.14
EREG	4:75248505_G_T	136.134
ERP44	9:102924058_A_C	92.91
ESAM	11:124626569_A_G	1007.83
ESM1	5:54198775_C_T	504.807
EZR	6:159187347_A_T	140.482
F11R	1:161032805_C_T	64.6482
F2R	5:76028124_A_T	244.792
F3	1:95274365_A_G	677.448
F7	13:113759755_G_T	1409.09
FABP1	2:88424066_C_T	880.366
FABP2	4:120280617_C_T	735.515
FABP4	8:82391183_T_TG	158.476
FABP5	8:82193282_A_C	201.722
FABP6	5:159659273_C_T	286.639
FABP9	8:82412691_G_T	155.642
FADD	11:70045922_A_G	111.202
FAM3B	21:42718262_C_T	1409.09
FAM3C	7:121080192_A_AAAC	187.618
FAP	2:163071161_C_G	872.063
FAS	10:90782922_A_T	1321.87
FASLG	1:172672473_A_T	118.535
FBP1	9:97359479_A_G	1409.09
FCAR	19:55391374_C_G	1409.09
FCER2	19:7761812_A_G	1409.09
FCGR2A	1:161480649_A_G	1409.09
FCGR2B	1:161479745_A_G	1409.09
FCGR3B	1:161599779_C_G	1409.09
FCN2	9:137776054_A_G	1409.09
FCRL1	1:157771880_C_T	1409.09
FCRL2	1:157744004_A_G	1409.09
FCRL3	1:157668390_C_T	1409.09
FCRL5	1:157513770_G_GA	1409.09
FCRL6	1:159783148_C_T	1409.09
FCRLB	1:161688764_C_G	1409.09
FES	15:91429042_A_G	313.716
FETUB	3:186360255_A_T	1409.09
FGF2	4:123748616_C_G	1409.09
FGF21	19:49260677_A_C	267.882
FGF23	12:4491909_C_G	196.031
FGF5	4:81182554_C_T	1409.09
FGFBP1	4:15949551_A_G	183.602
FGFR2	10:123311698_A_G	261.64
FGR	1:27960792_A_G	158.763
FHIT	3:59969336_A_G	122.975
FIS1	7:100874354_C_T	448.364
FKBP1B	2:24259188_C_G	763.62
FKBP4	12:2903648_C_T	49.635
FKBP5	6:35688619_C_T	660.636
FKBP7	2:179343146_C_CTTTT	128.582
FLRT2	14:86089315_A_G	1409.09
FLT1	13:28986016_C_G	105.751
FLT3	13:28637838_A_G	110.429
FLT4	5:180057293_C_T	1409.09
FOLR1	11:71878862_C_T	159.648
FOLR2	11:71917353_C_T	230.598
FOLR3	11:71850156_C_CTA	1409.09
FOXO1	13:41184358_A_T	241.376
FRZB	2:183699364_C_T	1409.09
FST	5:53327571_C_T	360.302
FSTL3	19:669546_C_T	133.793
FUCA1	1:24180962_C_T	1409.09
FURIN	15:91425232_C_T	641.218
FUT3_FUT5	19:5841356_G_T	1409.09
FUT8	14:65796846_C_G	1409.09
FXN	9:71830229_T_TAAAATA	103.027
FXYD5	19:35663250_A_G	1409.09
GAL	11:68423689_A_G	132.849
GALNT10	5:153573938_C_T	1409.09
GALNT2	1:230295691_A_G	1409.09
GALNT3	2:166723533_C_T	1409.09
GALNT7	4:174235304_A_C	134.175
GAS6	13:114551993_C_T	1409.09
GBP2	1:89554224_A_C	176.1
GBP4	1:89652078_A_T	1409.09
GCNT1	9:79117751_A_G	1409.09
GDF15	19:18499858_C_T	1409.09
GDNF	5:37820741_A_G	980.159
GFAP	17:42991449_C_T	144.564
GFER	16:2023322_C_T	83.2845
GFRA1	10:118001771_C_T	941.208
GFRA2	8:21474088_A_G	1409.09
GFRA3	5:137480609_A_T	125.783
GGH	8:63931196_A_G	1409.09
GGT1	22:24995756_A_C	1242.91
GGT5	22:24643449_C_G	1280.14
GHRL	3:10331519_C_T	909.232
GLB1	3:33138763_A_C	969.849
GLO1	6:38650628_G_T	1409.09
GLRX	5:95163449_A_G	1409.09
GLT8D2	12:104408832_C_T	531.682
GMPR	6:16290761_A_T	1148.83
GNLY	2:85935282_C_T	1409.09
GOLM2	15:44670474_C_T	77.809
GP1BA	17:4837195_A_C	234.125
GP2	16:20328685_C_T	1180.03
GP6	19:55539072_G_T	1409.09
GPA33	1:167038219_A_C	571.96
GPC1	2:241403417_G_T	1409.09
GPC5	13:92417058_C_T	1409.09
GPNMB	7:23306141_A_G	1409.09
GPR37	7:124128619_A_C	1409.09
GRAP2	22:40342993_A_G	86.6444
GRK5	10:121010256_A_G	1213.24
GRN	17:42430244_C_T	1095.61
GSTA1	6:52665977_C_T	1409.09
GSTA3	6:52665977_C_T	1409.09
GSTP1	11:67352256_A_C	714.981
GUCA2A	1:42628591_A_T	752.757
GUSB	7:65444841_C_T	343.139
GZMA	5:54489541_C_T	62.6293
GZMB	14:25101878_C_CT	1409.09
GZMH	14:25076303_C_G	609.314
HAGH	16:1869974_A_G	269.441
HAVCR1	5:156471069_A_G	1409.09
HAVCR2	5:156536137_C_T	1133.36
HBQ1	16:281299_A_G	1409.09
HCLS1	3:121415720_C_T	115.846
HDGF	1:156711623_A_C	1409.09
HEBP1	12:13128263_C_G	259.186
HEXIM1	17:43222785_G_GAT	79.6599
HGF	7:81359051_C_T	166.486
HLA-DRA	6:32560025_A_G	1409.09
HLA-E	6:31326629_C_T	1409.09
HMBS	11:118945502_C_T	334.204
HMOX1	22:35777185_C_G	98.5849
HMOX2	16:4516092_C_T	198.479
HNMT	2:138759649_C_T	1409.09
HPCAL1	2:10476228_C_T	432.356
HPGDS	4:95270878_C_T	1409.09
HS3ST3B1	17:13837051_A_G	1409.09
HS6ST1	2:129050354_C_T	793.097
HSPA1A	6:31817577_C_T	211.116
HSPB1	7:75919995_C_CTTTTA	1409.09
HSPG2	1:22147764_A_G	463.133
HYAL1	3:50339622_C_T	1252.05
HYOU1	11:118928253_C_T	597.857
ICAM1	19:10393234_A_G	1409.09
ICAM2	17:62099874_C_CA	183.593
ICAM3	19:10457472_G_T	1409.09
ICAM4	19:10393234_A_G	298.095
ICAM5	19:10400110_C_G	1409.09
ICOSLG	21:45646698_A_G	1409.09
IDI2	10:1065710_C_T	1409.09
IDUA	4:983060_C_T	1409.09
IFNGR1	6:137540335_C_T	576.392
IFNGR2	21:34787312_A_G	1409.09
IFNL1	19:39819802_G_T	49.9458
IFNLR1	1:24513723_C_G	1409.09
IGF1R	15:99505423_G_T	220.6
IGF2R	6:160494521_C_T	1409.09
IGFBP2	2:217480424_A_G	72.1906
IGFBP3	7:45960645_C_G	1409.09
IGFBP6	12:53501437_C_T	162.282
IGFBP7	4:57949517_A_G	1409.09
IGFBPL1	9:38409081_A_G	1409.09
IGSF3	1:117122887_C_T	147.832
IGSF8	1:160061934_C_T	302.535
IL10	1:206942413_C_T	186.009
IL10RA	11:117864063_A_G	344.922
IL10RB	21:34661145_A_G	1409.09
IL12A_IL12B	5:158773117_A_G	1409.09
IL12B	5:158773117_A_G	1409.09
IL12RB1	19:18185192_A_C	1409.09
IL15RA	10:5997820_C_T	1000.74
IL16	15:81595358_A_G	1409.09
IL17C	16:88684495_G_T	247.399
IL17D	13:21151047_C_T	1409.09
IL17F	6:52105863_C_CGTTTGTTT	436.925
IL17RA	22:17586631_A_G	1409.09
IL17RB	3:53877149_G_T	1409.09
IL18	11:112085316_C_T	1409.09
IL18BP	11:71709878_A_G	140.504
IL18R1	2:102994056_A_G	1409.09
IL19	1:207015957_C_T	1409.09
IL1R1	2:102773083_C_T	536.913
IL1R2	2:102616154_G_T	1409.09
IL1RAP	3:190346060_A_G	1409.09
IL1RL1	2:102926362_A_G	1409.09
IL1RL2	2:102778461_C_T	1409.09
IL1RN	2:113867288_C_T	782.412
IL20RA	6:137330486_C_T	79.2227
IL22RA1	1:24451085_A_T	1103.7
IL2RA	10:6095928_A_C	1409.09
IL32	16:3115272_C_T	1017.94
IL33	9:6264551_C_G	45.3997
IL34	16:70694000_A_C	1409.09
IL4R	16:27327214_G_T	1409.09
IL5RA	3:3150964_A_G	1409.09
IL6R	1:154426264_C_T	1409.09
IL6ST	5:55263373_C_T	534.693
IL7	8:79728351_T_TA	198.39
IL7R	5:35874575_C_T	1409.09
IMPA1	8:82583771_G_T	696.908
INHBC	12:57844049_C_T	1409.09
INPP1	2:191151517_A_G	224.373
IPCEF1	6:154675915_C_T	118.738
IQGAP2	5:75930640_A_G	373.935
IRAK4	12:44130443_A_G	75.1698
ISLR2	15:74469716_C_T	870.614
ISM1	20:13475884_A_G	554.211
ITGA11	15:68628163_C_T	791.068
ITGA6	2:173338486_C_T	824.355
ITGAM	16:31357810_C_T	427.142
ITGAV	2:187532373_G_T	411.527
ITGB2	21:46328099_C_T	254.689
ITGB5	3:124509367_A_G	113.953
ITGB6	2:160977943_A_G	1403.29
ITGB7	12:53593632_C_T	191.396
ITIH3	3:52828628_C_T	1409.09
JAM2	21:26914531_C_CCA	93.0094
KAZALD1	10:102824292_A_G	1409.09
KDR	4:55972946_A_G	1409.09
KEL	7:142651354_A_G	1409.09
KIR2DL3	19:55246812_C_G	1409.09
KIR3DL1	19:55343039_A_G	1409.09
KIRREL2	19:36349752_A_G	511.734
KIT	4:55408104_C_T	52.8845
KITLG	12:89364586_C_T	49.4376
KLB	4:39457617_A_G	1409.09
KLK1	19:49206674_A_G	1409.09
KLK10	19:51523203_C_T	1409.09
KLK11	19:51527970_C_T	1409.09
KLK12	19:51535130_A_G	1409.09
KLK13	19:51538561_G_T	1409.09
KLK14	19:51584916_A_G	1409.09
KLK4	19:51415252_A_G	1409.09
KLK6	19:51471983_A_C	600.054
KLK8	19:51504808_A_G	1409.09
KLRB1	12:9753680_C_T	599.365
KLRD1	12:10467533_A_T	1409.09
KRT19	17:39691412_A_G	368.617
KRT5	12:52913029_C_T	206.835
KYAT1	9:131612085_A_AAAAAG	286.906
KYNU	2:143681749_A_C	1128.14
LACTB2	8:71529866_A_G	583.605
LAG3	12:6885076_A_G	549.871
LAIR1	19:54870191_A_T	1409.09
LAIR2	19:55014172_A_T	1409.09
LAMA4	6:112459550_C_T	532.33
LAMP3	3:182828245_G_T	975.609
LAYN	11:111431614_C_T	1409.09
LBP	20:36997655_C_T	1409.09
LCN2	9:130905550_A_C	80.8101
LEFTY2	1:226075410_G_GC	1409.09
LEPR	1:66073982_C_T	798.413
LGALS1	22:38071043_A_G	1295.06
LGALS3	14:55606801_A_AATT	1409.09
LGALS4	19:39265229_A_T	206.037
LGALS7_LGALS7B	19:39277154_A_G	1006.06
LGALS8	1:236716686_A_G	1309.71
LGALS9	17:25971979_A_G	1409.09
LGMN	14:93176042_A_G	970.963
LHB	19:49520842_A_T	61.9096
LHPP	10:126158951_G_GC	1409.09
LIFR	5:38527308_A_G	430.87
LILRA2	19:55087711_A_G	1409.09
LILRA5	19:54813726_T_TG	1409.09
LILRB1	19:54800500_A_G	1409.09
LILRB2	19:54783521_C_T	1409.09
LILRB4	19:55171903_A_G	1368.46
LILRB5	19:54759361_C_T	1409.09
LPCAT2	16:55590610_A_C	206.984
LPL	8:19805708_A_G	1409.09
LPO	17:56321271_A_G	1209.83
LRIG1	3:66434643_C_T	1409.09
LRP11	6:150127103_C_T	1409.09
LRPAP1	4:3525656_A_G	958.008
LRRC25	19:18512817_T_TAGAAAAAAA	1409.09
LRRN1	3:3807778_A_G	1409.09
LSP1	11:1874221_C_T	390.683
LTA	6:31540757_A_C	1409.09
LTA4H	12:96431007_C_G	175.546
LTBP2	14:75104905_A_G	259.268
LTBP3	11:65319986_C_T	1409.09
LTBR	12:6498662_A_G	1409.09
LXN	3:158337231_A_C	503.121
LY6D	8:143867905_C_T	1409.09
LY75	2:160762687_A_G	1409.09
LY9	1:160762784_G_T	1409.09
LY96	8:74917084_A_G	128.167
LYAR	4:4271886_C_T	47.1109
LYPD3	19:44001345_C_T	1409.09
LYPD8	1:249065691_C_T	1409.09
MAD1L1	7:2265063_A_G	290.134
MANF	3:51547219_A_G	76.7012
MANSC1	12:12499131_C_CTG	47.3844
MAP4K5	14:50901768_A_G	561.368
MAPK9	5:179734312_C_T	238.624
MARCO	2:119728472_C_T	1232.78
MASP1	3:186964300_C_T	803.937
MATN2	8:98991221_A_G	1409.09
MATN3	2:20207619_A_G	1409.09
MAVS	20:3844929_C_T	149.84
MAX	14:65576165_C_T	106.878
MCAM	11:119185677_C_T	375.903
MCFD2	2:47152291_C_G	302.466
MDGA1	6:37663624_C_T	1409.09
MDK	11:46402339_A_G	265.904
MEGF10	5:126628584_C_CT	1409.09
MEGF9	9:123460769_A_C	1409.09
MEP1B	18:29797958_C_T	1409.09
MEPE	4:88754060_C_T	334.003
MERTK	2:112741099_A_G	1314.02
MET	7:116312439_C_G	452.346
METAP1D	2:172931008_A_G	78.0846
MFAP5	12:8814695_C_T	855.665
MFGE8	15:89455768_C_G	1409.09
MGLL	3:127408239_A_G	63.8643
MGMT	10:131445731_C_T	1409.09
MIA	19:41283365_C_G	1409.09
MICB_MICA	6:31380943_A_G	1409.09
MIF	22:24250795_C_G	203.468
MILR1	17:62464621_A_G	1409.09
MITD1	2:99803998_G_T	88.8501
MLN	6:33777260_C_T	1409.09
MME	3:154785591_A_G	63.4787
MMP1	11:102697731_A_G	1409.09
MMP10	11:102650424_C_T	1409.09
MMP12	11:102748695_A_G	1409.09
MMP13	11:102826913_A_T	336.878
MMP3	11:102713777_C_G	1409.09
MMP7	11:102401633_A_G	1409.36
MMP8	11:102584135_A_G	1409.09
MMP9	20:44640225_A_G	346.776
MOG	6:29625195_A_G	753.52
MPHOSPH8	13:20221516_A_G	60.6339
MPI	15:75173925_G_T	744.345
MPO	17:56358429_C_T	945.509
MSLN	16:810593_A_C	1409.09
MSMB	10:51549496_C_T	1409.09
MSR1	8:16012594_A_G	1409.09
MSRA	8:10292876_C_T	57.8292
MSTN	2:190924861_A_G	83.4224
MUC13	3:124627024_G_T	818.872
MUC16	19:9120919_A_G	80.3155
MVK	12:110034320_A_G	125.79
MYO9B	19:17313178_A_AT	45.8462
MYOC	1:171616521_A_G	1361.49
MZB1	5:138725772_A_AGAT	221.778
NAAA	4:76854118_A_T	1409.09
NADK	1:1693726_A_G	1176.93
NBL1	1:19968058_C_T	201.918
NBN	8:91043364_A_G	114.728
NCAM1	11:112975934_C_T	1289.4
NCAM2	21:22839703_T_TTA	1409.09
NCAN	19:19325963_G_T	463.905
NCF2	1:183532364_A_T	696.72
NCR1	19:55416170_C_G	1117.87
NCS1	9:132995768_A_G	299.137
NECTIN2	19:45361224_A_G	499.366
NECTIN4	1:161049509_G_T	1409.09
NELL1	11:20955270_A_G	1409.09
NELL2	12:45393372_C_CAACTGAATTGTGA	587.682
NFASC	1:204945489_A_C	1409.09
NFATC1	18:77162462_A_G	226.11
NFKBIE	6:44234539_C_G	811.568
NID1	1:236230317_A_G	401.217
NID2	14:52487766_C_T	1409.09
NINJ1	9:95882745_A_AC	937.063
NME3	16:1768076_A_G	833.917
NMNAT1	1:10020795_A_C	302.367
NOMO1	16:16348287_G_T	1409.09
NOS1	12:117897164_A_AAGG	254.98
NOTCH1	9:139401234_A_G	132.244
NOTCH3	19:15528785_C_T	353.964
NPDC1	9:139953780_C_G	223.874
NPPB	1:11919271_A_G	582.161
NPTX1	17:78539090_C_T	1409.09
NPTXR	22:39241262_A_G	1409.09
NPY	7:24309098_A_T	478.946
NRCAM	7:107987349_T_TTAAA	1329.74
NRP1	10:33483308_A_G	1409.09
NRP2	2:205986321_A_G	528.653
NRTN	19:5799433_A_G	50.2106
NSFL1C	20:1448575_A_G	120.189
NT5C3A	7:33110659_C_G	187.805
NT5E	6:86199233_A_G	1409.09
NTF3	12:5549456_C_T	384.327
NTproBNP	1:11919271_A_G	1376.02
NTRK2	9:87285367_G_T	103.929
NTRK3	15:88514855_C_G	678.455
NUB1	7:151038887_C_T	543.831
NUCB2	11:17305650_C_T	1409.09
NUDT2	9:34336681_A_T	1040.64
NUDT5	10:12244079_A_G	60.5465
OBP2B	9:136087047_C_T	1409.09
ODAM	4:71061318_C_T	1150.82
OGFR	20:61443809_A_G	287.673
OGN	9:95138564_G_T	1409.09
OLR1	12:10292135_A_C	161.937
OMD	9:94987856_A_AT	100.622
OMG	17:29461525_A_G	147.093
OPTC	1:203468792_C_T	1016.18
OSCAR	19:54554950_C_T	1409.09
OSM	22:30600105_C_G	58.3239
OSMR	5:38852572_C_T	1409.09
OXT	20:3049890_G_T	1409.09
P4HB	17:79835930_G_T	78.293
PADI2	1:17425077_A_G	254.004
PADI4	1:17674402_C_T	1155.03
PAEP	9:138471928_A_G	1409.09
PAG1	8:82038006_C_T	92.2114
PAM	5:102346866_C_G	1409.09
PAMR1	11:35456061_C_T	1409.09
PAPPA	9:118342600_C_T	45.7718
PARK7	1:8022197_G_T	457.284
PARP1	1:226609339_A_C	248.624
PBLD	10:70038894_A_G	1409.09
PCDH1	5:141260085_C_T	127.6
PCDH17	13:60020189_A_C	1409.09
PCOLCE	7:100236202_A_G	206.999
PCSK9	1:55505647_G_T	1409.09
PDCD1	2:242801752_C_CG	1062.94
PDCD1LG2	9:5514839_C_T	1409.09
PDCD5	19:33072069_A_G	1409.09
PDCD6	5:299543_C_T	1409.09
PDGFA	7:632002_C_T	45.0836
PDGFC	4:157095850_C_G	122.729
PDGFRA	4:55139771_C_T	1324.62
PDGFRB	5:149508544_C_G	1409.09
PEAR1	1:156885491_G_T	751.184
PEBP1	12:118699679_G_GAC	173.753
PFKFB2	1:207250631_A_G	654.309
PGF	14:75496687_C_CA	522.434
PGLYRP1	19:46526648_A_G	1409.36
PI3	20:43803708_A_C	1409.36
PIGR	1:207106478_A_G	449.253
PIK3AP1	10:98469114_A_G	612.5
PIK3IP1	22:31541907_C_T	1409.09
PILRA	7:99971834_A_G	1409.09
PILRB	7:99971834_A_G	1409.09
PKLR	1:155484430_C_T	606.748
PLA2G10	16:14658120_C_T	626.344
PLA2G15	16:68294800_C_G	927.513
PLA2G1B	12:120748585_C_T	63.6747
PLA2G2A	1:20306146_C_G	1409.09
PLA2G4A	1:186936533_G_GCTACAGAATGAGAATTTCTTACCCTTTACCAGCTGC	86.7833
PLA2G7	6:46685732_C_T	171.699
PLAT	8:42044965_A_G	157.327
PLAU	10:75672059_A_G	392.983
PLAUR	19:44156472_C_T	346.105
PLIN1	15:90216446_A_G	112.635
PLIN3	19:4872095_C_T	77.2737
PLTP	20:44551855_C_T	1409.09
PLXDC1	17:37223409_C_T	898.435
PLXNA4	7:132238011_G_T	130.882
PLXNB2	22:50722134_C_T	1409.09
PM20D1	1:205816893_C_T	1409.09
PMVK	1:154903917_C_T	209.509
PNLIPRP2	10:118397884_A_G	1409.09
PODXL	7:131193739_C_T	1004.95
PODXL2	3:127348226_T_TGCGGCGCCGCCGGGAGCGCGCGTGTCCCGGCCGGGCC	1197.45
PON2	7:95037661_C_T	1409.09
PON3	7:95025744_C_T	1409.09
PPCDC	15:75320306_A_G	1409.09
PRCP	11:82506712_A_C	339.991
PRDX1	1:46009316_C_T	81.4567
PRDX3	10:120956728_C_G	68.0536
PRDX5	11:64087269_A_G	359.737
PRDX6	1:173458326_C_T	339.956
PRELP	1:203452409_A_G	1409.09
PRKAB1	12:120109284_A_AGGCACCTCTTCACAGGAC	622.017
PROC	2:128176040_A_T	802.121
PROK1	1:110993349_A_G	1409.09
PRSS2	7:142470574_A_G	341.275
PRSS27	16:2767894_G_T	883.72
PRSS8	16:31122571_C_T	221.645
PRTFDC1	10:25241502_C_T	700.753
PRTG	15:56003705_A_G	1409.09
PRTN3	19:836043_C_T	1409.09
PSG1	19:43373034_A_G	1409.09
PSMD9	12:122376891_T_TA	594.105
PSME1	14:24610733_C_T	124.147
PSME2	14:24610733_C_T	150.122
PSMG3	7:1608812_C_G	48.0877
PSRC1	1:109823458_C_T	460.762
PTGDS	9:139859013_C_T	750.637
PTH1R	3:46939587_C_T	995.097
PTK7	6:43036965_A_AGTTT	50.5273
PTN	7:137017202_A_G	437.848
PTPRF	1:44028962_A_G	106.973
PTPRM	18:8253602_C_T	105.845
PTPRN2	7:157903504_C_T	408.043
PTPRS	19:5293583_A_C	1256.57
PTS	11:112076587_C_G	722.376
PTX3	3:157155858_A_C	71.3845
PVALB	22:37258503_C_T	1409.09
PVR	19:45146402_C_T	1409.09
PXN	12:120661977_C_T	1409.09
QDPR	4:17513757_C_CG	1409.09
QPCT	2:37599963_A_C	1290.5
RAB6A	11:73551143_T_TA	53.6647
RABEPK	9:127982381_A_G	363.076
RABGAP1L	1:174076767_A_G	99.1585
RAD23B	9:110049914_C_G	71.932
RARRES1	3:158450417_C_T	1409.09
RARRES2	7:150039555_C_T	664.604
RASSF2	20:4804131_A_C	155.977
RBKS	2:28081439_C_G	1409.09
RBP2	3:139212900_A_G	83.9709
RBP5	12:7278118_A_G	1409.09
REG1A	2:79323888_A_G	1139.59
REG1B	2:79323888_A_G	1409.09
REG3A	2:79395511_A_T	705.204
REG4	1:120359286_A_C	530.188
RELT	11:73090265_A_G	1409.09
REN	1:204148649_A_G	392.594
RET	10:43352894_C_T	1409.09
RETN	19:7733855_A_G	1113.67
RGMA	15:93616014_A_C	1032.18
RGMB	5:97773523_C_T	547.104
RHOC	1:113061959_C_G	119.481
RILP	17:1552519_C_T	84.1038
RNASE3	14:21385991_C_T	1168.27
RNASET2	6:167371251_A_G	1409.09
ROBO1	3:78784770_A_G	646.952
ROBO2	3:77643616_C_T	225.206
ROR1	1:64614011_C_T	1409.09
RRM2B	8:103250839_C_CG	186.013
RSPO1	1:38079517_G_T	898.122
RSPO3	6:127436064_C_T	509.978
RTBDN	19:12932269_A_G	439.671
RTN4R	22:20174712_A_G	1276.17
RWDD1	6:116892681_C_G	284.912
S100A11	1:152010725_A_T	327.522
S100A12	1:153337943_A_G	806.154
S100A16	1:153584986_A_C	177.436
S100A4	1:153520714_T_TC	468.611
S100P	4:6686949_T_TG	1119.24
SAMD9L	7:92777091_A_C	1409.09
SCAMP3	1:155230131_C_T	95.9059
SCARA5	8:27805783_C_T	1409.09
SCARB2	4:77097373_A_C	1013.62
SCARF1	17:1542190_A_G	1409.09
SCARF2	22:20768891_C_T	1409.09
SCG3	15:51973650_C_G	1409.09
SCGB1A1	11:62186542_A_G	1409.09
SCGB3A2	5:147205914_C_G	729.684
SCGN	6:25660510_A_G	120.654
SCLY	2:239007130_A_T	585.89
SCRN1	7:29966141_C_T	212.867
SDC1	2:20371380_A_G	323.74
SDC4	20:43974571_C_G	906.752
SELE	1:169658586_A_G	202.064
SELP	1:169563951_G_T	1193.96
SELPLG	12:109012694_C_T	1409.09
SEMA3F	3:50181345_C_CT	325.491
SEMA4C	2:96219017_A_G	64.7104
SEMA4D	9:92051455_C_T	119.558
SEMA7A	15:74692412_A_C	384.816
SEPTIN9	17:75452693_A_G	145.939
SERPINA11	14:94910582_A_T	1409.09
SERPINA12	14:94988407_C_T	1409.09
SERPINA9	14:94942663_A_C	1409.09
SERPINB1	6:2815277_C_T	118.325
SERPINB5	18:61161094_A_AAAAC	51.9697
SERPINB6	6:2972897_A_G	472.651
SERPINB8	18:61654463_A_G	1409.09
SERPINB9	6:2931879_C_T	210.528
SERPINE1	7:100776208_A_G	158.616
SESTD1	2:180094613_A_T	172.012
SETMAR	3:4403818_C_T	918.114
SEZ6L	22:26688831_G_T	477.062
SEZ6L2	16:29892184_A_G	494.793
SF3B4	1:149903609_A_G	50.2196
SFRP1	8:41167193_G_T	667.497
SFTPA1	10:81317045_G_T	844.929
SFTPA2	10:81318663_C_G	1409.09
SFTPD	10:81706324_A_G	1409.09
SH2B3	12:111911568_G_GA	77.8559
SHMT1	17:18263957_C_G	1409.09
SIAE	11:124530664_C_T	797.641
SIGLEC1	20:3705115_C_G	1409.09
SIGLEC10	19:51910979_C_T	1409.09
SIGLEC5	19:52130637_A_T	1409.09
SIGLEC6	19:52034549_A_C	1409.09
SIGLEC7	19:51646140_C_G	1409.09
SIGLEC9	19:51628529_A_G	1409.09
SIRPA	20:1896288_A_G	1409.09
SIRPB1	20:1597175_A_C	1409.09
SIRT2	19:39379770_C_T	326.742
SKAP1	17:46327902_C_T	48.2616
SLAMF1	1:160638250_G_T	165.993
SLAMF6	1:160460099_A_T	529.407
SLAMF7	1:160720074_C_T	1409.09
SLAMF8	1:159799910_A_G	1409.09
SLC16A1	1:113434265_A_G	67.8043
SLC27A4	9:131069717_T_TA	53.4512
SLC39A14	8:22251868_C_T	156.547
SLC39A5	12:56625114_C_T	284.059
SLIT2	4:20200351_G_T	61.0895
SLITRK6	13:86370571_A_G	1409.09
SMOC1	14:70354858_A_C	1409.36
SMOC2	6:168825259_C_T	1409.09
SMPD1	11:6415463_A_G	1409.09
SMPDL3A	6:123122464_C_T	1409.09
SNAP29	22:21017148_A_G	95.6018
SNCG	10:88724619_C_T	1409.09
SNX9	6:158092648_C_G	121.395
SOD1	21:33126239_A_G	58.8702
SOD2	6:160091560_A_G	393.857
SORCS2	4:7219933_G_T	1409.09
SORD	15:45323474_C_T	356.573
SORT1	1:109873290_A_G	435.695
SOST	17:41807310_C_G	73.5157
SPARC	5:151062590_A_G	121.152
SPARCL1	4:88431892_C_T	1409.09
SPINK1	5:147217823_A_C	1409.09
SPINK4	9:33234019_C_T	1409.09
SPINK5	5:147500883_C_T	1409.09
SPINK6	5:147566124_A_G	1409.09
SPINT1	15:41145919_C_T	1409.09
SPINT2	19:38795250_A_G	419.762
SPOCK1	5:136895064_A_G	314.884
SPON1	11:14048480_C_T	1409.09
SPON2	4:1114909_A_G	757.563
SPP1	4:88858885_C_T	159.814
SPRY2	13:80911525_A_G	116.086
SSC4D	7:76039013_A_C	1409.09
SSC5D	19:55999545_A_C	1409.09
ST3GAL1	8:134503148_C_T	1046.65
ST6GAL1	3:186739677_A_G	518.233
STAMBP	2:74117117_A_G	67.753
STC1	8:23732894_A_G	73.678
STC2	5:172763654_T_TA	110.55
STK4	20:43685510_C_T	50.3407
STX16	20:57237670_A_G	56.6808
STX8	17:9343771_A_G	137.715
SULT1A1	16:30323168_C_G	171.099
SULT2A1	19:48374950_A_C	1409.36
SUMF2	7:56145825_A_G	1409.09
SUSD1	9:114886569_C_T	360.25
SUSD2	22:24577204_A_G	1409.09
TACC3	4:1741533_C_CCGTCCCCATCCCCCTCGCCATCCT	764.673
TACSTD2	1:59041220_C_T	1409.09
TAFA5	22:48767186_G_T	447.589
TBC1D17	19:50386340_C_T	1409.09
TBC1D23	3:100018715_C_T	412.194
TBCC	6:42713618_A_G	327.95
TCL1A	14:96162418_A_G	1409.09
TCN2	22:31008745_A_G	1409.09
TDGF1	3:46619238_A_T	1409.09
TDRKH	1:151744858_A_G	1409.09
TEK	9:27183463_A_C	1409.09
TFF1	21:43787038_A_G	1342
TFF2	21:43775884_A_G	240.503
TFF3	21:43733628_C_T	770.036
TFPI	2:188343781_A_G	1409.09
TFPI2	7:93585663_C_T	247.354
TFRC	3:195800811_C_T	1409.09
TGFA	2:70776281_C_T	226.28
TGFB1	19:41825191_C_T	869.763
TGFBI	5:135389433_C_T	1409.09
TGFBR3	1:92324150_C_T	294.602
TGM2	20:36794140_A_G	521.786
THBD	20:23028724_A_G	467.733
THBS2	6:169624701_A_C	1409.09
THBS4	5:79392193_G_T	1040.04
THOP1	19:2796644_C_T	1117.03
THPO	3:184090266_C_T	70.3665
THY1	11:119293913_G_T	1409.09
TIE1	1:43767900_C_G	706.736
TIGAR	12:4399050_A_G	55.6907
TIMD4	5:156392082_A_C	978.268
TIMP3	22:33162831_C_T	1409.09
TIMP4	3:12134740_A_G	1409.09
TINAGL1	1:32047305_A_G	126.006
TJAP1	6:43515521_C_CTA	47.3975
TLR3	4:187004074_C_T	1409.09
TMPRSS15	21:19770734_C_G	176.411
TMPRSS5	11:113561421_A_C	1409.09
TNC	9:117897993_C_T	982.883
TNF	6:31544562_C_T	164.827
TNFAIP8	5:118648250_A_G	105.809
TNFRSF10A	8:23082971_G_T	1409.09
TNFRSF10B	8:22885109_A_G	1409.09
TNFRSF10C	8:22972271_G_GT	1409.09
TNFRSF11A	18:60018329_A_G	1409.09
TNFRSF11B	8:120101198_C_CT	875.555
TNFRSF12A	16:3032316_T_TA	80.4197
TNFRSF13B	17:16842991_A_G	197.596
TNFRSF13C	22:42327496_A_AAT	1409.09
TNFRSF14	1:2488930_A_G	247.739
TNFRSF19	13:24153909_C_T	1108.97
TNFRSF1A	12:6442643_C_T	123.189
TNFRSF1B	1:12253062_A_G	447.994
TNFRSF21	6:47254244_C_T	1110.02
TNFRSF4	1:1152087_C_CCT	284.627
TNFRSF6B	20:62336258_C_T	1409.09
TNFRSF8	1:12099345_A_G	777.22
TNFRSF9	1:7994420_A_G	451.558
TNFSF10	3:172294500_A_G	631.641
TNFSF11	13:43052880_A_G	234.514
TNFSF12	17:7452752_A_G	1409.09
TNFSF13	17:7462969_A_G	1389.04
TNFSF13B	13:108960380_T_TGCTG	803.795
TNFSF14	19:6665020_C_T	1132.97
TNR	1:175569047_A_G	1409.09
TNXB	6:32030700_C_T	1409.09
TP53	17:7574775_C_T	58.3076
TPMT	6:18126938_A_T	1409.09
TPP1	11:6638944_A_G	1368.42
TPPP3	16:67332365_C_T	66.0676
TPSAB1	16:1295818_A_T	1409.09
TRAF2	9:139822304_C_T	53.344
TREM2	6:41129207_C_T	1409.09
TREML2	6:41167097_A_C	1236.04
TRIM21	11:4406607_A_T	219.41
TRIM5	11:5689144_C_G	1409.09
TSPAN1	1:46651169_A_G	59.4828
TST	22:37258503_C_T	166.567
TXNDC15	5:134223593_A_G	1409.09
TXNDC5	6:7886905_A_G	175.088
TXNRD1	12:104707047_A_G	65.0421
TYMP	22:50964153_C_T	611.498
TYRO3	15:41863181_A_G	1409.09
UBAC1	9:138830120_C_G	109.944
ULBP2	6:150301195_A_AG	1409.09
UMOD	16:20367645_C_T	1409.09
USP8	15:50759428_A_G	90.2996
UXS1	2:106804592_C_CT	171.542
VAMP5	2:85801964_A_T	96.7584
VASH1	14:77181432_G_T	173.37
VASN	16:4431360_A_G	1409.09
VAT1	17:41293613_C_T	327.966
VCAM1	1:101145190_A_C	126.333
VCAN	5:82833369_A_G	1409.09
VEGFA	6:43925607_A_G	1409.09
VEGFC	4:177753427_A_G	277.87
VMO1	17:4690038_A_C	1409.09
VNN2	6:133074645_A_G	1409.09
VSIR	10:73528898_C_T	1409.09
VSTM1	19:54545531_C_T	1409.09
VSTM2L	20:36624756_A_C	217.423
VTCN1	1:117723307_A_T	100.491
VWA1	1:1434508_C_T	1409.09
VWC2	7:49815390_C_G	1409.09
VWF	12:6141449_A_G	158.525
WARS	14:100842637_C_G	928.285
WASF1	6:110720209_A_G	1409.36
WASF3	13:27214914_C_T	310.462
WFDC12	20:43755307_C_G	1409.09
WFDC2	20:44094375_C_G	114.683
WFIKKN1	16:669708_G_T	1179.83
WFIKKN2	17:48909434_A_T	1409.09
WIF1	12:65338145_A_G	697.106
WNT9A	1:228056868_C_T	316.286
WWP2	16:69809678_C_T	513.444
XCL1	1:168503386_C_T	1409.09
XRCC4	5:82648943_A_G	68.5176
YES1	18:707511_C_G	98.3829
ZBTB16	11:113953622_A_G	1409.09

## Sheet: Table S8
Table S8. MR of drug targets
Significant Incident Results. Adjusted by FDR against druggable target list
exposure	protein name	outcome	method	nsnp	b	se	pval_adjusted	marker.exposure	Clinical Trial Status	Open Targets Evidence
ANGPT1	Angiopoietin-1	incidence_ais	Wald ratio	1	0.090408	0.0292799	0.04155	8:106581528	Phase 3 Cinical Trial for Ovarian Cancer: Trebananib. https://db.idrblab.net/ttd/data/drug/details/d9nl3r	Evidence In Literature: https://europepmc.org/article/med/31581897
FGF5	Fibroblast growth factor 5	incidence_ais	Wald ratio	1	0.0612967	0.00837868	2.63549e-11	4:81182554	N/A	Evidence in Genetic Association: https://europepmc.org/article/med/34594039
FURIN	Furin	incidence_ais	Wald ratio	1	0.126565	0.0336827	0.00589048	15:91425232	Pre-clinical target for MERS and Coronavirus: https://db.idrblab.net/ttd/data/drug/details/d0fc2d and https://db.idrblab.net/ttd/data/drug/details/d02qtg	Evidence in Genetic Association: https://europepmc.org/abstract/med/29531354
MMP12	Macrophage metalloelastase	incidence_ais	Wald ratio	1	-0.0581338	0.0116805	3.32553e-05	11:102748695	Phase 1 Clinical Trial Target for Lung Cancer: https://db.idrblab.net/ttd/data/drug/details/d0t4bl	Evidence in Literature: https://europepmc.org/article/med/37336584
TFPI	Tissue factor pathway inhibitor	incidence_ais	Wald ratio	1	-0.055822	0.0179324	0.04155	2:188343781	Phase 3 Clinical Trail Target for Sepsis: https://db.idrblab.net/ttd/data/drug/details/d0b7vk	Evidence in Literature: https://europepmc.org/article/med/17890962
Subsequent Results of Significant Incident Data
ANGPT1	Angiopoietin-1	subsequent_mace	Wald ratio	1	0.0636966	0.054964	0.957111	8:106581528	Phase 3 Cinical Trial for Ovarian Cancer: Trebananib. https://db.idrblab.net/ttd/data/drug/details/d9nl3r	Evidence In Literature: https://europepmc.org/article/med/31581897
FGF5	Fibroblast growth factor 5	subsequent_mace	Wald ratio	1	0.0345437	0.0171983	0.905948	4:81182554	N/A	Evidence in Genetic Association: https://europepmc.org/article/med/34594039
FURIN	Furin	subsequent_mace	Wald ratio	1	0.0224552	0.0597103	0.991582	15:91425232	Pre-clinical target for MERS and Coronavirus: https://db.idrblab.net/ttd/data/drug/details/d0fc2d and https://db.idrblab.net/ttd/data/drug/details/d02qtg	Evidence in Genetic Association: https://europepmc.org/abstract/med/29531354
MMP12	Macrophage metalloelastase	subsequent_mace	Wald ratio	1	-0.0222869	0.0216156	0.967161	11:102748695	Phase 1 Clinical Trial Target for Lung Cancer: https://db.idrblab.net/ttd/data/drug/details/d0t4bl	Evidence in Literature: https://europepmc.org/article/med/37336584
TFPI	Tissue factor pathway inhibitor	subsequent_mace	Wald ratio	1	-0.0500373	0.0309479	0.905948	2:188343781	Phase 3 Clinical Trail Target for Sepsis: https://db.idrblab.net/ttd/data/drug/details/d0b7vk	Evidence in Literature: https://europepmc.org/article/med/17890962
Significant Subsequent Results
TNFSRF14	Tumor necrosis factor receptor superfamily member 14	subsequent_mace	Wald ratio	1	0.350217	0.0923458	0.0468622	1:2488930	N/A	N/A
CCL27	C-C motif chemokine 27	subsequent_mace	Wald ratio	1	-0.261299	0.0564828	0.00617833	9:34649442	N/A	N/A
IL19	Interleukin-19	subsequent_mace	Wald ratio	1	-0.137894	0.034048	0.05342	1:207015957	N/A	Evidence in Literature: https://www.ncbi.nlm.nih.gov/pmc/articles/PMC8841354/

## Sheet: Table S9
Table S9. Heterogeneity Q statistics
GeneSymbol	SNP	Data Set	HetISq	HetChiSq	HetDf	HetPVal
CST6	11:65776305	Incident AIS Meta-Analysis	0	1.515	3	0.678
FGF5	4:81182554	Incident AIS Meta-Analysis	23.1	4.63	3	0.0778
FURIN	15:91425232	Incident AIS Meta-Analysis	48.5	9.532	3	0.23
GRK5	10:121010256	Incident AIS Meta-Analysis	25.6	4.033	3	0.2579
MMP12	11:102748695	Incident AIS Meta-Analysis	24.6	5.453	3	0.2204
SCARA5	8:27805783	Incident AIS Meta-Analysis	35.9	4.68	3	0.1968
CCL27	9:34649442	Subsequent MACE Meta-Analysis	55	6.67	3	0.0832
IL19	1:207015957	Subsequent MACE Meta-Analysis	0	2.466	3	0.4814
TNFRS14	1:2488930	Subsequent MACE Meta-Analysis	0	2.199	3	0.5322

## Sheet: Table S10
Table S10. Number of Cases and Controls for AIS, subsequent AIS, MACE, MI and ASCVD phenotypes in MVP and UKB
	MVP		UKB
	Case	Control	Case	Control
Incident AIS	86210	571810	7185	335421
Subsequent AIS	45653	40557	N/A	N/A
MACE	51503	34707	1298	5887
MI	13495	72715	186	6999
ASCVD	4573	81637	687	6498
